# Supplementary material for: NUPR1 packaged in extracellular vesicles promotes murine triple-negative breast cancer in a type 1 interferon-independent manner
Source: Extracell Vesicles Circ Nucl Acids. Author manuscript; Available in PMC 2024 Feb 23. (PMC10887431; doi:10.20517/evcna.2023.59)
Supplement: Supplementary Material [file NIHMS1960879-supplement-Supplementary_Material.zip]

Archive with 2 entries (2 files):
- 202359-SupplementaryMaterials.pdf
- 202359-SupplementaryMaterials.xlsx
