# Supplementary material for: NUPR1 packaged in extracellular vesicles promotes murine triple-negative breast cancer in a type 1 interferon-independent manner
Source: Extracell Vesicles Circ Nucl Acids. Author manuscript; Available in PMC 2024 Feb 23. (PMC10887431; doi:10.20517/evcna.2023.59)
Supplement: Supplementary Material [file NIHMS1960879-supplement-Supplementary_Material.zip › 202359-SupplementaryMaterials.xlsx]

## Sheet: Supplementary Table 1
GeneID	Symbol	Description	log2 (Fold Change)	-log10 (p-Value)
100287102	DDX11L1	DEAD/H-box helicase 11 like 1 (pseudogene)	1.496	5.949
653635	WASH7P	WASP family homolog 7, pseudogene	0.986	6.505
102466751	MIR6859-1	microRNA 6859-1	1.671	11.109
100996442	LOC100996442	WAS protein family homolog 2-like	0.557	1.844
729737	LOC729737	uncharacterized LOC729737	1.58	6.9
102725121	DDX11L17	DEAD/H-box helicase 11 like 17 (pseudogene)	1.473	4.258
102723897	WASH9P	WAS protein family homolog 9, pseudogene	0.611	2.407
102465909	MIR6859-2	microRNA 6859-2	1.66	11.259
107985721	LOC107985721		0.961	1.886
100132287	LOC100132287	uncharacterized LOC100132287	1.523	9.199
101928626	LOC101928626	uncharacterized LOC101928626	1.747	6.068
81399	OR4F16	olfactory receptor family 4 subfamily F member 16	1.322	5.527
100133331	LOC100133331	replaced by ID 100288069	1.398	8.685
107984841	LOC107984841	replaced by ID 100288069	0.974	5.222
107984847	LOC107984847	replaced by ID 100288069	0.944	3.57
107984849	LOC107984849	replaced by ID 100288069	1.064	3.693
100288069	LOC100288069	uncharacterized LOC100288069	0.827	4.304
105378580	LINC01409	long intergenic non-protein coding RNA 1409	1.212	7.484
79854	LINC00115	long intergenic non-protein coding RNA 115	1.683	13.829
643837	LINC01128	long intergenic non-protein coding RNA 1128	-0.951	6.665
107984850	LOC107984850	uncharacterized LOC107984850	0.617	1.356
284600	LOC284600	uncharacterized LOC284600	3.762	14.544
100130417	LINC02593	long intergenic non-protein coding RNA 2593	1.513	3.084
148398	SAMD11	sterile alpha motif domain containing 11	1.066	3.524
26155	NOC2L	NOC2 like nucleolar associated transcriptional repressor	0.734	5.487
339451	KLHL17	kelch like family member 17	1.747	16.65
84069	PLEKHN1	pleckstrin homology domain containing N1	2.54	14.242
84808	PERM1	PPARGC1 and ESRR induced regulator, muscle 1	3.003	16.699
57801	HES4	hes family bHLH transcription factor 4	1.432	6.526
9636	ISG15	ISG15 ubiquitin like modifier	2.904	10.641
100288175	LOC100288175	uncharacterized LOC100288175	1.789	7.903
112267874	LOC112267874	replaced by ID 105378948	0.921	1.828
105378948	LOC105378948	uncharacterized LOC105378948	0.664	1.303
54991	C1orf159	chromosome 1 open reading frame 159	1.393	11.532
554210	MIR429	microRNA 429	1.066	1.884
100506376	TTLL10-AS1	TTLL10 antisense RNA 1	1.295	2.873
254173	TTLL10	tubulin tyrosine ligase like 10	1.048	1.908
8784	TNFRSF18	TNF receptor superfamily member 18	2.285	9.121
7293	TNFRSF4	TNF receptor superfamily member 4	0.937	2.607
388581	C1QTNF12	C1q and TNF related 12	1.406	5.923
118424	UBE2J2	ubiquitin conjugating enzyme E2 J2	0.256	1.559
6339	SCNN1D	sodium channel epithelial 1 subunit delta	0.599	1.356
116983	ACAP3	ArfGAP with coiled-coil, ankyrin repeat and PH domains 3	1.027	4.771
102465434	MIR6726	microRNA 6726	1.048	2.697
126789	PUSL1	pseudouridine synthase like 1	0.92	7.128
54973	INTS11	integrator complex subunit 11	0.655	5.844
102465435	MIR6727	microRNA 6727	0.58	1.899
83756	TAS1R3	taste 1 receptor member 3	1.295	4.427
1855	DVL1	dishevelled segment polarity protein 1	0.636	3.439
102466740	MIR6808	microRNA 6808	1.1	4.695
54587	MXRA8	matrix remodeling associated 8	-0.779	1.426
54998	AURKAIP1	aurora kinase A interacting protein 1	0.754	4.105
81669	CCNL2	cyclin L2	0.855	4.414
55052	MRPL20	mitochondrial ribosomal protein L20	0.341	1.622
107984868	LOC107984868		0.96	3.095
102724312	LINC01770	long intergenic non-protein coding RNA 1770	0.718	1.542
219293	ATAD3C	ATPase family AAA domain containing 3C	2.996	17.066
83858	ATAD3B	ATPase family AAA domain containing 3B	1.638	17.642
55210	ATAD3A	ATPase family AAA domain containing 3A	1.34	16.233
29101	SSU72	SSU72 homolog, RNA polymerase II CTD phosphatase	0.342	1.536
643988	FNDC10	fibronectin type III domain containing 10	1.174	3.551
105378586	LOC105378586	uncharacterized LOC105378586	0.696	1.839
142678	MIB2	MIB E3 ubiquitin protein ligase 2	0.392	1.475
984	CDK11B	cyclin dependent kinase 11B	1.039	7.757
728642	CDK11A	cyclin dependent kinase 11A	1.424	8.787
65220	NADK	NAD kinase	-0.318	1.424
2782	GNB1	G protein subunit beta 1	-0.625	3.729
105378949	GNB1-DT	GNB1 divergent transcript	0.981	3.437
163688	CALML6	calmodulin like 6	1.809	6.335
339456	TMEM52	transmembrane protein 52	1.276	3.964
85452	CFAP74	cilia and flagella associated protein 74	1.309	2.29
105378589	LOC105378589	uncharacterized LOC105378589	2.462	10.315
2563	GABRD	gamma-aminobutyric acid type A receptor subunit delta	2.668	9.592
105378590	LOC105378590	uncharacterized LOC105378590	2.922	2.979
5590	PRKCZ	protein kinase C zeta	0.898	4.534
100506504	PRKCZ-AS1	PRKCZ antisense RNA 1	0.718	3.061
199990	FAAP20	FA core complex associated protein 20	0.655	5.131
6497	SKI	SKI proto-oncogene	-1.243	14.042
9651	PLCH2	phospholipase C eta 2	-1.398	2.834
440556	PRDM16-DT	PRDM16 divergent transcript	-1.98	4.076
63976	PRDM16	PR/SET domain 16	-1.873	4.357
105378604	LOC105378604	uncharacterized LOC105378604	1.36	2.643
27237	ARHGEF16	Rho guanine nucleotide exchange factor 16	0.887	3.165
105378608	LOC105378608	uncharacterized LOC105378608	3.376	15.049
127262	TPRG1L	tumor protein p63 regulated 1 like	-1.178	7.876
49856	WRAP73	WD repeat containing, antisense to TP73	0.53	5.739
105378610	TP73-AS3	TP73 antisense RNA 3	2.43	5.319
105378609	LOC105378609		3.056	3.73
57212	TP73-AS1	TP73 antisense RNA 1	-0.562	1.707
148870	CCDC27	coiled-coil domain containing 27	1.097	2.498
57470	LRRC47	leucine rich repeat containing 47	-0.589	4.176
1677	DFFB	DNA fragmentation factor subunit beta	0.377	2.256
107984910	LOC107984910		1.103	3.851
105376673	LINC02780	long intergenic non-protein coding RNA 2780	2.614	2.069
55966	AJAP1	adherens junctions associated protein 1	-2.141	5.932
8514	KCNAB2	potassium voltage-gated channel subfamily A regulatory beta subunit 2	0.615	1.412
26038	CHD5	chromodomain helicase DNA binding protein 5	3.893	20.652
105376687	LOC105376687		5.172	8.946
6146	RPL22	ribosomal protein L22	-0.409	1.636
107985733	LOC107985733		1.059	5.574
388591	RNF207	ring finger protein 207	0.992	4.867
23463	ICMT	isoprenylcysteine carboxyl methyltransferase	-0.464	1.726
148645	ICMT-DT	ICMT divergent transcript	3.445	14.378
387509	GPR153	G protein-coupled receptor 153	-0.758	2.241
11332	ACOT7	acyl-CoA thioesterase 7	1.019	4.407
8718	TNFRSF25	TNF receptor superfamily member 25	1.314	5.305
57449	PLEKHG5	pleckstrin homology and RhoGEF domain containing G5	-0.793	2.764
79707	NOL9	nucleolar protein 9	-0.366	2.738
3104	ZBTB48	zinc finger and BTB domain containing 48	0.749	4.138
9903	KLHL21	kelch like family member 21	-1.109	6.718
107984913	LOC107984913	uncharacterized LOC107984913	-1.127	5.803
148479	PHF13	PHD finger protein 13	-0.525	2.923
90326	THAP3	THAP domain containing 3	0.482	4.388
55735	DNAJC11	DnaJ heat shock protein family (Hsp40) member C11	0.314	2.324
110841581	CAMTA1-DT	CAMTA1 divergent transcript	1.555	7.326
101928836	CAMTA1-AS1	CAMTA1 antisense RNA 1	-1.521	2.211
105376689	LOC105376689	translation initiation factor IF-2	1.261	2.978
9341	VAMP3	vesicle associated membrane protein 3	-1.233	12.078
8863	PER3	period circadian regulator 3	-1.509	7.631
10911	UTS2	urotensin 2	2.732	9.756
3604	TNFRSF9	TNF receptor superfamily member 9	2.931	8.756
102724539	LINC01714	long intergenic non-protein coding RNA 1714	2.05	2.785
50651	SLC45A1	solute carrier family 45 member 1	-1.32	5.035
473	RERE	arginine-glutamic acid dipeptide repeats	-0.856	6.172
102724552	RERE-AS1	RERE antisense RNA 1	0.544	1.347
106632271	SNORD128	small nucleolar RNA, C/D box 128	0.903	1.815
102465436	MIR6728	microRNA 6728	1.965	9.898
112268261	LOC112268261	uncharacterized LOC112268261	1.776	4.502
155184	SLC2A7	solute carrier family 2 member 7	1.119	1.401
6518	SLC2A5	solute carrier family 2 member 5	0.707	1.306
9563	H6PD	hexose-6-phosphate dehydrogenase/glucose 1-dehydrogenase	-1.328	14.24
100506022	LINC02606	long intergenic non-protein coding RNA 2606	-1.456	8.601
107985734	LOC107985734		1.568	12.229
644997	PIK3CD-AS1	PIK3CD antisense RNA 1	2.104	4.498
101929074	PIK3CD-AS2	PIK3CD antisense RNA 2	1.051	2.52
22883	CLSTN1	calsyntenin 1	-0.557	1.827
105376717	LOC105376717	uncharacterized LOC105376717	0.832	4.247
84328	LZIC	leucine zipper and CTNNBIP1 domain containing	-0.326	1.641
113391335	TMEM274P	transmembrane protein 274, pseudogene	2.304	13.066
100847055	MIR5697	microRNA 5697	2.436	7.858
116362	RBP7	retinol binding protein 7	-2.203	6.384
10277	UBE4B	ubiquitination factor E4B	-0.436	2.893
23095	KIF1B	kinesin family member 1B	-0.41	2.301
105376725	LOC105376725		0.753	2.324
100526739	CENPS-CORT	CENPS-CORT readthrough	0.894	8.174
378708	CENPS	centromere protein S	0.886	6.629
1325	CORT	cortistatin	1.2	6.64
105376733	LOC105376733	uncharacterized LOC105376733	-3.506	7.164
148345	C1orf127	chromosome 1 open reading frame 127	1.471	3.628
10747	MASP2	MBL associated serine protease 2	-0.787	3.883
6723	SRM	spermidine synthase	0.465	1.493
2475	MTOR	mechanistic target of rapamycin kinase	-0.377	2.85
100873935	MTOR-AS1	MTOR antisense RNA 1	-0.798	5.472
10218	ANGPTL7	angiopoietin like 7	-2.929	16.233
29914	UBIAD1	UbiA prenyltransferase domain containing 1	-0.483	2.987
105376737	LOC105376737	uncharacterized LOC105376737	-2.606	8.308
57540	DISP3	dispatched RND transporter family member 3	0.934	1.367
112268221	LOC112268221		3.317	6.666
26270	FBXO6	F-box protein 6	0.866	5.327
10459	MAD2L2	mitotic arrest deficient 2 like 2	1.017	5.908
374946	DRAXIN	dorsal inhibitory axon guidance protein	2.608	9.826
57085	AGTRAP	angiotensin II receptor associated protein	0.507	1.833
284498	C1orf167	chromosome 1 open reading frame 167	-0.745	3.858
102724659	C1orf167-AS1	C1orf167 antisense RNA 1	1.324	2.391
4524	MTHFR	methylenetetrahydrofolate reductase	-0.413	1.859
1185	CLCN6	chloride voltage-gated channel 6	-0.517	2.825
4878	NPPA	natriuretic peptide A	1.765	5.832
5351	PLOD1	procollagen-lysine,2-oxoglutarate 5-dioxygenase 1	0.916	4.061
9927	MFN2	mitofusin 2	-0.867	8.341
60672	MIIP	migration and invasion inhibitory protein	1.152	13.648
102466982	MIR6729	microRNA 6729	1.724	10.447
943	TNFRSF8	TNF receptor superfamily member 8	-1.53	3.986
102465836	MIR7846	microRNA 7846	-2.693	18.456
7133	TNFRSF1B	TNF receptor superfamily member 1B	-1.689	4.726
107984917	LOC107984917		-1.626	3.778
55187	VPS13D	vacuolar protein sorting 13 homolog D	-0.897	11.092
677885	SNORA59A	small nucleolar RNA, H/ACA box 59A	0.543	1.993
9249	DHRS3	dehydrogenase/reductase 3	-1.18	3.424
102466722	MIR6730	microRNA 6730	0.854	1.851
126767	AADACL3	arylacetamide deacetylase like 3	-3.072	3.362
649324	PRAMEF34P	PRAME family member 34, pseudogene	-4.687	11.026
645354	PRAMEF36P	PRAME family member 36, pseudogene	-4.767	10.868
126755	LRRC38	leucine rich repeat containing 38	-2.209	3.411
55092	TMEM51	transmembrane protein 51	0.521	1.427
727684	TMEM51-AS2	TMEM51 antisense RNA 2	1.875	9.565
114827	FHAD1	forkhead associated phosphopeptide binding domain 1	1.627	5.358
101927417	FHAD1-AS1	FHAD1 antisense RNA 1	1.442	4.623
101927441	EFHD2-AS1	EFHD2 antisense RNA 1	0.804	1.95
11330	CTRC	chymotrypsin C	1.663	4.453
63036	CELA2A	chymotrypsin like elastase 2A	0.745	1.42
105376767	LOC105376767	uncharacterized LOC105376767	0.993	2.321
842	CASP9	caspase 9	-0.368	1.808
23341	DNAJC16	DnaJ heat shock protein family (Hsp40) member C16	-0.523	3.752
79814	AGMAT	agmatinase	1.343	8.202
6248	RSC1A1	regulator of solute carriers 1	-0.752	5.447
23207	PLEKHM2	pleckstrin homology and RUN domain containing M2	-0.287	1.358
284723	SLC25A34	solute carrier family 25 member 34	0.678	1.97
110806303	SLC25A34-AS1	SLC25A34 and TMEM82 antisense RNA 1	0.733	2.005
54751	FBLIM1	filamin binding LIM protein 1	0.677	1.663
440567	UQCRHL	ubiquinol-cytochrome c reductase hinge protein like	1.286	10.703
729614	SPEN-AS1	SPEN antisense RNA 1	0.525	2.286
7709	ZBTB17	zinc finger and BTB domain containing 17	0.538	5.025
149563	SRARP	steroid receptor associated and regulated protein	-2.684	4.343
27129	HSPB7	heat shock protein family B (small) member 7	-5.451	28.308
348487	FAM131C	family with sequence similarity 131 member C	2.633	8.536
1969	EPHA2	EPH receptor A2	-1.39	4.847
128272	ARHGEF19	Rho guanine nucleotide exchange factor 19	1.394	6.786
79363	CPLANE2	ciliogenesis and planar polarity effector complex subunit 2	-0.837	4.405
54455	FBXO42	F-box protein 42	-0.246	1.976
26099	SZRD1	SUZ RNA binding domain containing 1	-0.341	1.486
107984921	LINC01772	long intergenic non-protein coding RNA 1772	0.875	4.33
114819	CROCCP3	CROCC pseudogene 3	0.484	1.841
100132147	LINC01783	long intergenic non-protein coding RNA 1783	-1.507	2.339
107985736	LOC107985736	uncharacterized LOC107985736	1	2.573
284729	ESPNP	espin pseudogene	2.159	5.915
6060	RNU1-4	RNA, U1 small nuclear 4	1.103	2.289
112267871	LOC112267871	uncharacterized LOC112267871	-1.399	1.832
4237	MFAP2	microfibril associated protein 2	2.615	8.9
105376806	LOC105376806	uncharacterized LOC105376806	2.511	8.84
29943	PADI1	peptidyl arginine deiminase 1	1.238	1.599
51702	PADI3	peptidyl arginine deiminase 3	1.891	2.639
353238	PADI6	peptidyl arginine deiminase 6	2.357	3.561
55920	RCC2	regulator of chromosome condensation 2	1.103	9.553
81569	ACTL8	actin like 8	6.016	13.247
84966	IGSF21	immunoglobin superfamily member 21	-1.933	4.044
127707	KLHDC7A	kelch domain containing 7A	-2.836	5.173
5081	PAX7	paired box 7	2.404	1.869
8659	ALDH4A1	aldehyde dehydrogenase 4 family member A1	-2.426	9.114
101927895	EMC1-AS1	EMC1 antisense RNA 1	-0.418	1.547
23065	EMC1	ER membrane protein complex subunit 1	-0.373	1.799
51154	MRTO4	MRT4 homolog, ribosome maturation factor	1.126	15.253
8574	AKR7A2	aldo-keto reductase family 7 member A2	-0.693	4.49
105376819	LOC105376819	uncharacterized LOC105376819	1.273	2.242
105376818	LOC105376818	uncharacterized LOC105376818	1.493	1.74
105376817	LOC105376817	uncharacterized LOC105376817	1.152	1.564
100532736	MICOS10-NBL1	MICOS10-NBL1 readthrough	-0.683	1.484
644068	RPS14P3	ribosomal protein S14 pseudogene 3	1.033	4.564
4681	NBL1	NBL1, DAN family BMP antagonist	-0.702	1.411
3362	HTR6	5-hydroxytryptamine receptor 6	1.66	5.221
255104	TMCO4	transmembrane and coiled-coil domains 4	-0.528	2.838
54546	RNF186	ring finger protein 186	-2.828	5.887
105376823	LOC105376823	uncharacterized LOC105376823	2.052	4.062
5320	PLA2G2A	phospholipase A2 group IIA	-1.874	2.062
26279	PLA2G2D	phospholipase A2 group IID	3.769	9.838
64600	PLA2G2F	phospholipase A2 group IIF	2.186	3.961
127733	UBXN10	UBX domain protein 10	-2.409	7.594
105376825	LOC105376825	uncharacterized LOC105376825	-0.988	1.695
127731	VWA5B1	von Willebrand factor A domain containing 5B1	-1.256	2.17
339505	LINC01141	long intergenic non-protein coding RNA 1141	1.042	1.434
55450	CAMK2N1	calcium/calmodulin dependent protein kinase II inhibitor 1	-0.794	1.928
79594	MUL1	mitochondrial E3 ubiquitin protein ligase 1	-1.323	11.836
978	CDA	cytidine deaminase	1.147	1.379
65018	PINK1	PTEN induced kinase 1	-1.731	14.578
102464833	MIR6084	microRNA 6084	-2.059	13.492
100861548	PINK1-AS	PINK1 antisense RNA	-0.65	5.304
57576	KIF17	kinesin family member 17	-1.771	8.1
400745	SH2D5	SH2 domain containing 5	2.247	7.713
105376830	LOC105376830	uncharacterized LOC105376830	1.677	9.598
105376829	LOC105376829	uncharacterized LOC105376829	1.548	8.582
100302155	MIR1256	microRNA 1256	1.151	1.58
1889	ECE1	endothelin converting enzyme 1	-1.484	14.759
100506801	ECE1-AS1	ECE1 antisense RNA 1	0.637	1.716
84224	NBPF3	NBPF member 3	-0.407	1.873
84196	USP48	ubiquitin specific peptidase 48	0.324	2.682
401944	LDLRAD2	low density lipoprotein receptor class A domain containing 2	-1.174	4.332
3339	HSPG2	heparan sulfate proteoglycan 2	-2.239	11.501
112268223	CDC42-AS1	CDC42 antisense RNA 1	0.705	3.807
998	CDC42	cell division cycle 42	-0.462	2.553
105376845	LOC105376845	uncharacterized LOC105376845	0.937	2.041
105376850	LOC105376850	uncharacterized LOC105376850	0.835	1.736
2046	EPHA8	EPH receptor A8	4.59	11.926
729059	TEX46	testis expressed 46	2.471	6.975
23028	KDM1A	lysine demethylase 1A	0.354	1.598
3352	HTR1D	5-hydroxytryptamine receptor 1D	3.91	13.797
100996511	LINC01355	long intergenic non-protein coding RNA 1355	1.567	10.172
80818	ZNF436	zinc finger protein 436	-1.189	9.363
1870	E2F2	E2F transcription factor 2	2.905	17.404
101928163	LOC101928163	uncharacterized LOC101928163	2.829	12.257
3399	ID3	inhibitor of DNA binding 3	-1.018	2.192
259283	MDS2	myelodysplastic syndrome 2 translocation associated	2.613	5.821
6924	ELOA	elongin A	0.376	2.136
105376860	LOC105376860	uncharacterized LOC105376860	0.36	1.563
11313	LYPLA2	lysophospholipase 2	0.572	4.088
2582	GALE	UDP-galactose-4-epimerase	1.052	4.856
3155	HMGCL	3-hydroxy-3-methylglutaryl-CoA lyase	-0.834	3.828
2517	FUCA1	alpha-L-fucosidase 1	-0.84	3.318
1269	CNR2	cannabinoid receptor 2	4.097	10.713
107984929	LOC107984929		3.708	4.998
55629	PNRC2	proline rich nuclear receptor coactivator 2	-0.438	2.658
10772	SRSF10	serine and arginine rich splicing factor 10	0.324	2.391
127294	MYOM3	myomesin 3	-1.577	3.789
284632	LINC02800	long intergenic non-protein coding RNA 2800	2.232	3.588
105376871	GRHL3-AS1	GRHL3 antisense RNA 1	1.962	5.664
57822	GRHL3	grainyhead like transcription factor 3	2.377	6.776
100750325	RCAN3AS	RCAN3 antisense RNA	2.411	12.214
400746	NCMAP	non-compact myelin associated protein	1.316	2.209
10250	SRRM1	serine and arginine repetitive matrix 1	1.106	11.728
25932	CLIC4	chloride intracellular channel 4	-0.632	1.815
105376876	LOC105376876	uncharacterized LOC105376876	1.953	3.091
864	RUNX3	RUNX family transcription factor 3	1.276	2.186
102465437	MIR6731	microRNA 6731	2.851	9.731
107984932	LOC107984932		2.337	7.589
105376878	RUNX3-AS1	RUNX3 antisense RNA 1	1.883	4.822
57035	RSRP1	arginine and serine rich protein 1	0.635	3.002
55219	MACO1	macoilin 1	0.464	2.749
57134	MAN1C1	mannosidase alpha class 1C member 1	-1.991	10.436
57190	SELENON	selenoprotein N	-1.078	9.914
56181	MTFR1L	mitochondrial fission regulator 1 like	-0.301	2.297
79000	AUNIP	aurora kinase A and ninein interacting protein	0.295	1.706
164091	PAQR7	progestin and adipoQ receptor family member 7	-0.535	2.02
3925	STMN1	stathmin 1	2.739	26.545
100500808	MIR3917	microRNA 3917	2.345	14.714
101928216	LOC101928216		2.549	6.374
2134	EXTL1	exostosin like glycosyltransferase 1	2.257	4.562
105376910	LOC105376910	uncharacterized LOC105376910	2.008	2.495
105376886	LOC105376886		1.075	2.06
79927	FAM110D	family with sequence similarity 110 member D	-3.107	17.841
51042	ZNF593	zinc finger protein 593	0.986	7.384
10256	CNKSR1	connector enhancer of kinase suppressor of Ras 1	1.14	3.603
378807	CATSPER4	cation channel sperm associated 4	2.41	7.859
64793	CEP85	centrosomal protein 85	1.131	11.158
83442	SH3BGRL3	SH3 domain binding glutamate rich protein like 3	1.296	9.104
91544	UBXN11	UBX domain protein 11	0.744	3.639
1043	CD52	CD52 molecule	2.038	5.105
55057	CRYBG2	crystallin beta-gamma domain containing 2	3.858	17.205
79727	LIN28A	lin-28 homolog A	2.141	4.93
79947	DHDDS	dehydrodolichyl diphosphate synthase subunit	-1.334	12.167
6195	RPS6KA1	ribosomal protein S6 kinase A1	0.595	2.223
105376888	LOC105376888	uncharacterized LOC105376888	1.77	4.563
101928728	LOC101928728	uncharacterized LOC101928728	0.451	1.314
55650	PIGV	phosphatidylinositol glycan anchor biosynthesis class V	-0.966	7.114
84243	ZDHHC18	zinc finger DHHC-type palmitoyltransferase 18	0.368	1.691
2810	SFN	stratifin	1.555	3.444
54707	GPN2	GPN-loop GTPase 2	-0.234	1.663
63906	GPATCH3	G-patch domain containing 3	-0.431	3.519
8431	NR0B2	nuclear receptor subfamily 0 group B member 2	1.186	1.94
388610	TRNP1	TMF1 regulated nuclear protein 1	-0.726	1.478
115572	TENT5B	terminal nucleotidyltransferase 5B	-0.956	1.84
6548	SLC9A1	solute carrier family 9 member A1	-0.602	2.516
23038	WDTC1	WD and tetratricopeptide repeats 1	-0.786	5.776
8547	FCN3	ficolin 3	-0.932	2.099
10163	WASF2	WASP family member 2	-0.643	5.284
111216282	LINC02574	long intergenic non-protein coding RNA 2574	1.904	2.507
2537	IFI6	interferon alpha inducible protein 6	2.552	6.888
23673	STX12	syntaxin 12	-0.911	9.976
9473	THEMIS2	thymocyte selection associated family member 2	0.73	1.416
27293	SMPDL3B	sphingomyelin phosphodiesterase acid like 3B	1.363	4.245
5724	PTAFR	platelet activating factor receptor	-0.737	1.594
22826	DNAJC8	DnaJ heat shock protein family (Hsp40) member C8	0.279	1.369
93974	ATP5IF1	ATP synthase inhibitory factor subunit 1	1.099	9.744
83667	SESN2	sestrin 2	-1.284	8.856
65979	PHACTR4	phosphatase and actin regulator 4	0.432	4.128
1104	RCC1	regulator of chromosome condensation 1	1.529	13.237
8420	SNHG3	small nucleolar RNA host gene 3	1.796	14.511
6080	SNORA73A	small nucleolar RNA, H/ACA box 73A	2.322	11.658
26768	SNORA73B	small nucleolar RNA, H/ACA box 73B	2.032	9.656
54952	TRNAU1AP	tRNA selenocysteine 1 associated protein 1	0.744	8.646
85028	SNHG12	small nucleolar RNA host gene 12	1.736	16.518
692212	SNORD99	small nucleolar RNA, C/D box 99	2.81	19.346
677838	SNORA61	small nucleolar RNA, H/ACA box 61	2.082	17.043
677825	SNORA44	small nucleolar RNA, H/ACA box 44	0.764	3.175
692073	SNORA16A	small nucleolar RNA, H/ACA box 16A	0.746	2.885
115273	RAB42	RAB42, member RAS oncogene family	0.884	2.028
6883	TAF12	TATA-box binding protein associated factor 12	0.497	3.077
10691	GMEB1	glucocorticoid modulatory element binding protein 1	0.285	2.58
4985	OPRD1	opioid receptor delta 1	2	5.351
399474	TMEM200B	transmembrane protein 200B	-0.98	2.875
6429	SRSF4	serine and arginine rich splicing factor 4	0.34	2.131
101928460	LINC01756	long intergenic non-protein coding RNA 1756	1.804	2.064
107984933	LOC107984933	uncharacterized LOC107984933	-4.015	7.142
107984934	LOC107984934	uncharacterized LOC107984934	-2.943	6.324
101929406	LINC01648	long intergenic non-protein coding RNA 1648	2.228	2.4
105378617	LOC105378617	uncharacterized LOC105378617	1.062	1.341
100129196	MATN1-AS1	MATN1 antisense RNA 1	0.636	2.17
100616164	MIR4420	microRNA 4420	1.266	2.071
105378620	LOC105378620	uncharacterized LOC105378620	1.502	4.318
105378622	LINC01778	long intergenic non-protein coding RNA 1778	-1.593	5.276
9672	SDC3	syndecan 3	-1.271	9.89
9698	PUM1	pumilio RNA binding family member 1	-0.409	4.38
692234	SNORD103A	small nucleolar RNA, C/D box 103A	0.626	2.331
692235	SNORD103B	small nucleolar RNA, C/D box 103B	0.666	2.571
692200	SNORD103C	small nucleolar RNA, C/D box 103C	1.037	1.71
107984935	LOC107984935	uncharacterized LOC107984935	1.093	2.312
51538	ZCCHC17	zinc finger CCHC-type containing 17	0.707	7.156
105378625	LOC105378625	uncharacterized LOC105378625	1.639	1.535
105379772	LOC105379772	uncharacterized LOC105379772	2.161	2.101
149086	LDC1P	leucine decarboxylase 1, pseudogene	1.479	1.671
284551	LINC01226	long intergenic non-protein coding RNA 1226	2.802	5.302
64129	TINAGL1	tubulointerstitial nephritis antigen like 1	-1.993	7.06
3061	HCRTR1	hypocretin receptor 1	-0.793	5.754
553115	PEF1	penta-EF-hand domain containing 1	-0.39	2.119
107985471	PEF1-AS1	PEF1 and COL16A1 antisense RNA 1	0.83	2.64
101929444	LOC101929444	uncharacterized LOC101929444	0.904	1.589
90853	SPOCD1	SPOC domain containing 1	2.795	9.248
8073	PTP4A2	protein tyrosine phosphatase 4A2	-0.533	2.589
55116	TMEM39B	transmembrane protein 39B	0.746	5.255
100847018	MIR5585	microRNA 5585	2.547	8.081
200081	TXLNA	taxilin alpha	-0.366	2.524
79140	CCDC28B	coiled-coil domain containing 28B	0.944	6.214
56063	TMEM234	transmembrane protein 234	0.837	6.105
55721	IQCC	IQ motif containing C	0.507	3.178
149069	DCDC2B	doublecortin domain containing 2B	0.997	5.027
3932	LCK	LCK proto-oncogene, Src family tyrosine kinase	1.425	2.684
3065	HDAC1	histone deacetylase 1	0.563	4.554
65108	MARCKSL1	MARCKS like 1	1.077	4.158
81629	TSSK3	testis specific serine kinase 3	0.369	1.353
100128071	FAM229A	family with sequence similarity 229 member A	0.758	2.477
55108	BSDC1	BSD domain containing 1	-0.451	4.382
728116	ZBTB8B	zinc finger and BTB domain containing 8B	1.301	2.701
102723870	LOC102723870	uncharacterized LOC102723870	0.587	1.882
339487	ZBTB8OS	zinc finger and BTB domain containing 8 opposite strand	0.976	11.206
8565	YARS1	tyrosyl-tRNA synthetase 1	0.855	7.471
105378631	LOC105378631	uncharacterized LOC105378631	1.262	3.318
3208	HPCA	hippocalcin	1.505	11.756
113452	TMEM54	transmembrane protein 54	0.866	3.944
105378632	LOC105378632	uncharacterized LOC105378632	2.005	4.732
204	AK2	adenylate kinase 2	0.467	2.383
113451	AZIN2	antizyme inhibitor 2	0.794	4.23
112268224	LOC112268224		0.986	3.261
127550	A3GALT2	alpha 1,3-galactosyltransferase 2	1.427	3.882
100500853	MIR3605	microRNA 3605	-0.745	4.669
101929464	PHC2-AS1	PHC2 antisense RNA 1	1.296	4.214
114784	CSMD2	CUB and Sushi multiple domains 2	3.4	13.269
105378638	LOC105378638		1.909	2.126
84970	C1orf94	chromosome 1 open reading frame 94	5.441	8.967
105378642	LOC105378642	uncharacterized LOC105378642	1.174	3.461
2709	GJB5	gap junction protein beta 5	1.382	2.013
127534	GJB4	gap junction protein beta 4	1.321	1.962
2707	GJB3	gap junction protein beta 3	3.103	8.204
2701	GJA4	gap junction protein alpha 4	-2.068	8.008
113444	SMIM12	small integral membrane protein 12	-0.696	4.924
58512	DLGAP3	DLG associated protein 3	2.085	6.812
100506144	TMEM35B	transmembrane protein 35B	-0.504	1.35
105378644	LOC105378644	uncharacterized LOC105378644	-1.305	3.247
6421	SFPQ	splicing factor proline and glutamine rich	0.342	3.116
339488	TFAP2E	transcription factor AP-2 epsilon	0.912	3.665
105378645	TFAP2E-AS1	TFAP2E antisense RNA 1	1.424	6.758
5690	PSMB2	proteasome 20S subunit beta 2	0.437	1.639
63967	CLSPN	claspin	3.987	39.098
26523	AGO1	argonaute RISC component 1	-0.546	4.734
105378647	LOC105378647	uncharacterized LOC105378647	2.406	14.933
54936	ADPRS	ADP-ribosylserine hydrolase	0.493	4.082
1296	COL8A2	collagen type VIII alpha 2 chain	-0.845	1.375
55700	MAP7D1	MAP7 domain containing 1	-1.05	5.325
79729	SH3D21	SH3 domain containing 21	0.787	2.184
83931	STK40	serine/threonine kinase 40	-0.737	4.963
84967	LSM10	LSM10, U7 small nuclear RNA associated	0.503	2.193
127700	OSCP1	organic solute carrier partner 1	-0.744	5.643
64960	MRPS15	mitochondrial ribosomal protein S15	0.854	4.754
2899	GRIK3	glutamate ionotropic receptor kainate type subunit 3	-3.294	7.535
105378649	LOC105378649	uncharacterized LOC105378649	-0.54	2.94
79753	SNIP1	Smad nuclear interacting protein 1	-0.47	3.503
7802	DNALI1	dynein axonemal light intermediate chain 1	-1.763	5.637
29889	GNL2	G protein nucleolar 2	1.194	13.574
55143	CDCA8	cell division cycle associated 8	3.831	43.932
149175	MANEAL	mannosidase endo-alpha like	0.695	1.387
79693	YRDC	yrdC N6-threonylcarbamoyltransferase domain containing	0.645	2.654
127687	C1orf122	chromosome 1 open reading frame 122	0.571	2.186
3633	INPP5B	inositol polyphosphate-5-phosphatase B	-0.356	1.45
10946	SF3A3	splicing factor 3a subunit 3	0.301	1.707
51118	UTP11	UTP11 small subunit processome component	0.745	4.636
105378653	MIR3659HG	MIR3659 host gene	-0.719	1.346
105378663	LOC105378663	uncharacterized LOC105378663	0.565	1.949
81025	GJA9	gap junction protein alpha 9	0.912	4.765
54933	RHBDL2	rhomboid like 2	2.108	15.005
105378662	LOC105378662	uncharacterized LOC105378662	0.771	2.102
4725	NDUFS5	NADH:ubiquinone oxidoreductase subunit S5	1.399	10.318
105378950	LOC105378950		0.79	1.394
353500	BMP8A	bone morphogenetic protein 8a	1.526	12.317
728448	PPIEL	peptidylprolyl isomerase E like pseudogene	0.746	2.372
8761	PABPC4	poly(A) binding protein cytoplasmic 4	0.653	3.825
677834	SNORA55	small nucleolar RNA, H/ACA box 55	0.624	1.797
84618	NT5C1A	5'-nucleotidase, cytosolic IA	-2.724	5.486
51440	HPCAL4	hippocalcin like 4	0.891	1.452
10450	PPIE	peptidylprolyl isomerase E	0.287	1.473
656	BMP8B	bone morphogenetic protein 8b	1.105	4.801
64064	OXCT2	3-oxoacid CoA-transferase 2	0.93	3.547
105378666	BMP8B-AS1	BMP8B antisense RNA 1	2.131	4.006
101929536	LOC101929536	uncharacterized LOC101929536	1.752	5.498
105378951	LOC105378951		2.477	8.193
107985740	LINC02811	long intergenic non-protein coding RNA 2811	2.948	10.502
105378665	LOC105378665		2.721	7.782
54802	TRIT1	tRNA isopentenyltransferase 1	0.837	8.529
4610	MYCL	MYCL proto-oncogene, bHLH transcription factor	1.304	2.518
105378668	MYCL-AS1	MYCL antisense RNA 1	1.182	2.089
84879	MFSD2A	MFSD2 lysolipid transporter A, lysophospholipid	1.118	2.528
105378669	LOC105378669	uncharacterized LOC105378669	1.318	3.902
1298	COL9A2	collagen type IX alpha 2 chain	1.353	3.669
107984945	LOC107984945	replaced by ID 64744	2.089	3.895
65243	ZFP69B	ZFP69 zinc finger protein B	1.649	13.551
339559	ZFP69	ZFP69 zinc finger protein	0.639	4.701
105378672	EXO5-DT	EXO5 divergent transcript	1.491	8.183
64789	EXO5	exonuclease 5	0.93	8.409
127396	ZNF684	zinc finger protein 684	0.358	1.359
9783	RIMS3	regulating synaptic membrane exocytosis 3	-0.736	1.895
105378675	LOC105378675	uncharacterized LOC105378675	2.806	15.584
100130557	NFYC-AS1	NFYC antisense RNA 1	0.79	6.782
4802	NFYC	nuclear transcription factor Y subunit gamma	0.318	1.88
9132	KCNQ4	potassium voltage-gated channel subfamily Q member 4	1.197	3.222
105378676	LOC105378676	uncharacterized LOC105378676	2.824	5.203
1503	CTPS1	CTP synthase 1	1.884	14.427
100507178	SLFNL1-AS1	SLFNL1 antisense RNA 1	1.438	16.575
200172	SLFNL1	schlafen like 1	1.809	13.684
22955	SCMH1	Scm polycomb group protein homolog 1	0.408	2.467
100132074	FOXO6	forkhead box O6	1.424	5.008
101929901	FOXO6-AS1	FOXO6 antisense RNA 1	2.78	14.525
105378678	LOC105378678	uncharacterized LOC105378678	2.151	5.497
1907	EDN2	endothelin 2	4.417	17.104
22887	FOXJ3	forkhead box J3	-0.538	4.358
728621	CCDC30	coiled-coil domain containing 30	0.962	4.726
79717	PPCS	phosphopantothenoylcysteine synthetase	0.393	1.637
10465	PPIH	peptidylprolyl isomerase H	1.29	22.236
4904	YBX1	Y-box binding protein 1	0.943	5.704
149461	CLDN19	claudin 19	-3.795	15.388
64175	P3H1	prolyl 3-hydroxylase 1	0.958	5.179
100129924	TMEM269	transmembrane protein 269	1.179	5.478
107984946	LOC107984946	uncharacterized LOC107984946	0.798	2.587
114625	ERMAP	erythroblast membrane associated protein (Scianna blood group)	-0.77	6.736
51058	ZNF691	zinc finger protein 691	0.869	10.675
339539	LOC339539	uncharacterized LOC339539	2.378	8.75
6513	SLC2A1	solute carrier family 2 member 1	2.204	8.985
440584	SLC2A1-DT	SLC2A1 divergent transcript	2.233	10.103
440585	FAM183A	family with sequence similarity 183 member A	2.031	6.301
10969	EBNA1BP2	EBNA1 binding protein 2	0.747	4.041
105378685	LOC105378685	uncharacterized LOC105378685	0.857	2.081
128218	TMEM125	transmembrane protein 125	0.868	1.61
7075	TIE1	tyrosine kinase with immunoglobulin like and EGF like domains 1	-2.562	13.667
4352	MPL	MPL proto-oncogene, thrombopoietin receptor	0.695	2.56
105378687	CDC20-DT	CDC20 divergent transcript	1.307	6.465
991	CDC20	cell division cycle 20	4.099	34.631
102466723	MIR6734	microRNA 6734	1.975	15.057
112268225	LOC112268225	uncharacterized LOC112268225	1.778	11.529
112950	MED8	mediator complex subunit 8	0.515	2.874
107984947	MED8-AS1	MED8 antisense RNA 1	0.876	9.131
100873952	SZT2-AS1	SZT2 antisense RNA 1	0.408	2.419
102465440	MIR6735	microRNA 6735	1.533	3.344
81888	HYI	hydroxypyruvate isomerase (putative)	0.628	2.986
100132774	KDM4A-AS1	KDM4A antisense RNA 1	0.714	6.827
101929592	ST3GAL3-AS1	ST3GAL3 antisense RNA 1	1.678	8.365
9048	ARTN	artemin	3.92	23.001
105378688	LINC02918	long intergenic non-protein coding RNA 2918	1.712	10.639
1802	DPH2	diphthamide biosynthesis 2	0.901	6.591
533	ATP6V0B	ATPase H+ transporting V0 subunit b	1.076	7.368
149473	CCDC24	coiled-coil domain containing 24	1.174	6.16
6536	SLC6A9	solute carrier family 6 member 9	1.414	7.094
107984948	LOC107984948	uncharacterized LOC107984948	2.021	10.601
55929	DMAP1	DNA methyltransferase 1 associated protein 1	0.846	7.352
79033	ERI3	ERI1 exoribonuclease family member 3	0.617	3.777
100874278	ERI3-IT1	ERI3 intronic transcript 1	1.044	7.272
55182	RNF220	ring finger protein 220	0.295	1.41
79639	TMEM53	transmembrane protein 53	-0.675	2.424
339541	ARMH1	armadillo like helical domain containing 1	2.967	16.119
105378690	LOC105378690	uncharacterized LOC105378690	2.409	12.232
26828	RNU5F-1	RNA, U5F small nuclear 1	2.248	6.372
26830	RNU5D-1	RNA, U5D small nuclear 1	1.59	1.787
11004	KIF2C	kinesin family member 2C	4.036	46.256
109623476	SNORD160	small nucleolar RNA, C/D box 160	3.892	18.046
94161	SNORD46	small nucleolar RNA, C/D box 46	0.918	3.967
94162	SNORD38A	small nucleolar RNA, C/D box 38A	1.846	13.063
94163	SNORD38B	small nucleolar RNA, C/D box 38B	2.562	22.192
266675	BEST4	bestrophin 4	1.179	3.648
1263	PLK3	polo like kinase 3	-0.827	3.089
107984952	LOC107984952	uncharacterized LOC107984952	0.715	1.579
79654	HECTD3	HECT domain E3 ubiquitin protein ligase 3	-0.415	2.331
57643	ZSWIM5	zinc finger SWIM-type containing 5	-1.744	7.237
105378691	LOC105378691	uncharacterized LOC105378691	0.572	2.424
400752	LINC01144	long intergenic non-protein coding RNA 1144	0.511	1.899
84842	HPDL	4-hydroxyphenylpyruvate dioxygenase like	2.298	11.073
4595	MUTYH	mutY DNA glycosylase	1.184	13.587
10420	TESK2	testis associated actin remodelling kinase 2	-0.484	1.351
126661	CCDC163	CCDC163 homolog	0.539	1.442
25974	MMACHC	metabolism of cobalamin associated C	1.231	11.444
5052	PRDX1	peroxiredoxin 1	1.175	7.023
10327	AKR1A1	aldo-keto reductase family 1 member A1	0.728	4.947
4678	NASP	nuclear autoantigenic sperm protein	1.977	22.045
149483	CCDC17	coiled-coil domain containing 17	1.009	4.853
728963	RPS15AP10	ribosomal protein S15a pseudogene 10	2.408	16.661
51249	TMEM69	transmembrane protein 69	0.538	3.355
23139	MAST2	microtubule associated serine/threonine kinase 2	1.328	16.458
105378694	LOC105378694	uncharacterized LOC105378694	2.568	20.442
8503	PIK3R3	phosphoinositide-3-kinase regulatory subunit 3	-0.482	1.323
101929626	LOC101929626	uncharacterized LOC101929626	2.615	9.107
10103	TSPAN1	tetraspanin 1	-1.129	2.256
55624	POMGNT1	protein O-linked mannose N-acetylglucosaminyltransferase 1 (beta 1,2-)	-0.276	1.35
541468	LURAP1	leucine rich adaptor protein 1	-1.572	8.164
8438	RAD54L	RAD54 like	2.882	38.268
10489	LRRC41	leucine rich repeat containing 41	-0.44	3.075
7388	UQCRH	ubiquinol-cytochrome c reductase hinge protein	1.183	8.506
729041	FAAHP1	fatty acid amide hydrolase pseudogene 1	1.091	2.586
127343	DMBX1	diencephalon/mesencephalon homeobox 1	2.592	7.645
148932	MOB3C	MOB kinase activator 3C	-1.133	11.406
64756	ATPAF1	ATP synthase mitochondrial F1 complex assembly factor 1	-0.605	2.859
100130197	EFCAB14-AS1	EFCAB14 antisense RNA 1	-1.585	20.059
9813	EFCAB14	EF-hand calcium binding domain 14	-1.609	20.89
105378699	LOC105378699	uncharacterized LOC105378699	-1.47	3.593
1580	CYP4B1	cytochrome P450 family 4 subfamily B member 1	-3.43	8.538
1579	CYP4A11	cytochrome P450 family 4 subfamily A member 11	-1.63	3.211
260293	CYP4X1	cytochrome P450 family 4 subfamily X member 1	-1.877	3.011
105378701	LOC105378701	uncharacterized LOC105378701	1.254	5.262
100874253	LINC00853	long intergenic non-protein coding RNA 853	1.52	5.359
6886	TAL1	TAL bHLH transcription factor 1, erythroid differentiation factor	-2.31	9.005
6491	STIL	STIL centriolar assembly protein	2.738	32.177
102724077	LINC01389	long intergenic non-protein coding RNA 1389	1.063	4.707
2301	FOXE3	forkhead box E3	2.786	9.414
84793	FOXD2-AS1	FOXD2 adjacent opposite strand RNA 1	1.157	4.985
388630	TRABD2B	TraB domain containing 2B	-2.257	7.076
54558	SPATA6	spermatogenesis associated 6	-0.735	3.32
84871	AGBL4	AGBL carboxypeptidase 4	0.957	2.016
100874313	AGBL4-IT1	AGBL4 intronic transcript 1	1.703	2.146
1996	ELAVL4	ELAV like RNA binding protein 4	2.416	5.918
63950	DMRTA2	DMRT like family A2	3.658	8.246
105378715	FAF1-AS1	FAF1 antisense RNA 1	2.141	16.275
112268262	LOC112268262	replaced by ID 11124	2.06	11.577
100616189	MIR4421	microRNA 4421	-2.562	3.762
105378716	LINC01562	long intergenic non-protein coding RNA 1562	1.286	2.981
26994	RNF11	ring finger protein 11	-1.057	6.896
2060	EPS15	epidermal growth factor receptor pathway substrate 15	-0.604	5.796
105378720	EPS15-AS1	EPS15 antisense RNA 1	1.423	5.041
441884	CALR4P	calreticulin 4, pseudogene	1.63	4.772
105378719	LOC105378719	uncharacterized LOC105378719	0.986	3.488
4898	NRDC	nardilysin convertase	0.543	4.772
105378721	LOC105378721		0.525	4.855
100313892	MIR761	microRNA 761	0.747	4.173
104355143	TXNDC12-AS1	TXNDC12 antisense RNA 1	1.202	5.045
9372	ZFYVE9	zinc finger FYVE-type containing 9	-1.013	9.663
200014	CC2D1B	coiled-coil and C2 domain containing 1B	0.443	4.136
4998	ORC1	origin recognition complex subunit 1	2.51	17.834
23318	TUT4	terminal uridylyl transferase 4	0.763	4.092
105378723	LOC105378723	uncharacterized LOC105378723	1.998	10.372
2882	GPX7	glutathione peroxidase 7	0.843	1.454
348378	SHISAL2A	shisa like 2A	2.345	6.887
65260	COA7	cytochrome c oxidase assembly factor 7	0.7	4.069
79699	ZYG11B	zyg-11 family member B, cell cycle regulator	-0.723	6.44
440590	ZYG11A	zyg-11 family member A, cell cycle regulator	2.404	11.117
6342	SCP2	sterol carrier protein 2	-0.571	2.127
127435	PODN	podocan	-2.239	6.27
6512	SLC1A7	solute carrier family 1 member 7	-2.711	7.164
4116	MAGOH	mago homolog, exon junction complex subunit	1.38	12.258
100507564	MAGOH-DT	MAGOH divergent transcript	1.506	11.458
7804	LRP8	LDL receptor related protein 8	2.83	22.352
105378728	LOC105378728	uncharacterized LOC105378728	4.226	26.694
105378726	LOC105378726	uncharacterized LOC105378726	3.97	25.026
105378732	LRP8-DT	LRP8 divergent transcript	2.45	5.422
105378731	LOC105378731	uncharacterized LOC105378731	2.924	10.235
105378730	LOC105378730		2.696	10.457
107984957	LINC02812	long intergenic non-protein coding RNA 2812	1.227	2.216
55706	NDC1	NDC1 transmembrane nucleoporin	0.608	2.342
1733	DIO1	iodothyronine deiodinase 1	1.388	2.643
51668	HSPB11	heat shock protein family B (small) member 11	1.286	12.416
9528	TMEM59	transmembrane protein 59	-0.751	3.224
51253	MRPL37	mitochondrial ribosomal protein L37	0.472	1.306
619518	SSBP3-AS1	SSBP3 antisense RNA 1	1.124	5.202
26027	ACOT11	acyl-CoA thioesterase 11	1.569	5.521
338094	FAM151A	family with sequence similarity 151 member A	1.445	3.705
100527960	MROH7-TTC4	MROH7-TTC4 readthrough (NMD candidate)	1.039	7.676
374977	MROH7	maestro heat like repeat family member 7	2.043	7.042
7268	TTC4	tetratricopeptide repeat domain 4	0.472	4.021
1718	DHCR24	24-dehydrocholesterol reductase	-0.84	1.788
107984958	DHCR24-DT	DHCR24 divergent transcript	1.524	6.416
7809	BSND	barttin CLCNK type accessory subunit beta	2.654	8.21
255738	PCSK9	proprotein convertase subtilisin/kexin type 9	2.6	4.395
105378744	LINC01767	long intergenic non-protein coding RNA 1767	1.016	1.645
8613	PLPP3	phospholipid phosphatase 3	-3.013	19.984
199920	FYB2	FYN binding protein 2	-1.019	1.399
731	C8A	complement C8 alpha chain	2.368	1.698
1600	DAB1	DAB adaptor protein 1	-1.323	3.406
105378746	LOC105378746	uncharacterized LOC105378746	3.584	6.812
107984960	LOC107984960	uncharacterized LOC107984960	1.225	3.008
3725	JUN	Jun proto-oncogene, AP-1 transcription factor subunit	-1.807	12.264
100131060	LINC01135	long intergenic non-protein coding RNA 1135	-0.867	2.11
101926907	LOC101926907	uncharacterized LOC101926907	1.002	4.803
729467	HSD52	uncharacterized LOC729467	-2.233	3.798
101926944	LOC101926944	uncharacterized LOC101926944	0.809	2.093
51361	HOOK1	hook microtubule tethering protein 1	1.015	2.535
105378763	LINC01748	long intergenic non-protein coding RNA 1748	2.633	3.042
4774	NFIA	nuclear factor I A	-1.747	9.48
645030	NFIA-AS1	NFIA antisense RNA 1	0.871	1.722
414927	MGC34796	sepiapterin reductase (7,8-dihydrobiopterin:NADP+ oxidoreductase) pseudogene	1.038	1.377
83941	TM2D1	TM2 domain containing 1	-0.441	1.921
107984965	LOC107984965	uncharacterized LOC107984965	0.685	1.673
100422902	MIR3116-1	microRNA 3116-1	1.002	2.734
100422946	MIR3116-2	microRNA 3116-2	0.967	2.58
105378768	LOC105378768	uncharacterized LOC105378768	1.265	2.284
7398	USP1	ubiquitin specific peptidase 1	1.355	13.724
27329	ANGPTL3	angiopoietin like 3	0.898	1.878
199899	LINC00466	long intergenic non-protein coding RNA 466	3.705	10.982
100996301	FOXD3-AS1	FOXD3 antisense RNA 1	2.999	10.876
27022	FOXD3	forkhead box D3	1.298	1.992
29929	ALG6	ALG6 alpha-1,3-glucosyltransferase	0.799	6.733
23421	ITGB3BP	integrin subunit beta 3 binding protein	1.224	13.085
102724319	LOC102724319	uncharacterized LOC102724319	1.872	8.008
84455	EFCAB7	EF-hand calcium binding domain 7	0.593	3.759
79469	DLEU2L	deleted in lymphocytic leukemia 2 like	1.006	5.53
5236	PGM1	phosphoglucomutase 1	-1.573	7.117
105378772	LOC105378772	uncharacterized LOC105378772	1.597	2.006
101927034	ROR1-AS1	ROR1 antisense RNA 1	1.338	4.071
105378773	LOC105378773	uncharacterized LOC105378773	1.215	4.016
148581	UBE2U	ubiquitin conjugating enzyme E2 U	3.753	6.519
107984966	LOC107984966	uncharacterized LOC107984966	-1.429	4.689
57685	CACHD1	cache domain containing 1	-1.823	9.261
3716	JAK1	Janus kinase 1	-1.282	12.339
100500854	MIR3671	microRNA 3671	-0.719	1.755
205	AK4	adenylate kinase 4	-1.114	2.822
102724416	LOC102724416	uncharacterized LOC102724416	2.016	10.586
112268227	LOC112268227	uncharacterized LOC112268227	2.152	8.837
3953	LEPR	leptin receptor	-3.519	33.844
54741	LEPROT	leptin receptor overlapping transcript	-1.433	15.734
101927139	PDE4B-AS1	PDE4B antisense RNA 1	2.192	3.423
84251	SGIP1	SH3GL interacting endocytic adaptor 1	1.427	3.452
100422871	MIR3117	microRNA 3117	1.723	3.369
200132	DYNLT5	dynein light chain Tctex-type family member 5	-0.768	1.362
23169	SLC35D1	solute carrier family 35 member D1	-0.855	3.756
400757	C1orf141	chromosome 1 open reading frame 141	1.066	1.929
149233	IL23R	interleukin 23 receptor	1.157	1.615
3595	IL12RB2	interleukin 12 receptor subunit beta 2	2.458	8.697
105378779	LOC105378779		2.349	9.706
55970	GNG12	G protein subunit gamma 12	-1.44	7.703
105378781	LOC105378781	uncharacterized LOC105378781	0.622	1.553
100289178	GNG12-AS1	GNG12, DIRAS3 and WLS antisense RNA 1	-1.339	4.949
79971	WLS	Wnt ligand secretion mediator	-2.116	8.806
6121	RPE65	retinoid isomerohydrolase RPE65	-2.105	3.984
55635	DEPDC1	DEP domain containing 1	3.53	23.837
101927220	DEPDC1-AS1	DEPDC1 antisense RNA 1	3.89	8.966
105378783	LOC105378783	uncharacterized LOC105378783	3.556	5.813
105378790	LOC105378790	replaced by ID 105378789	3.48	2.52
57554	LRRC7	leucine rich repeat containing 7	0.929	2.158
105378792	LRRC7-AS1	LRRC7 antisense RNA 1	1.394	1.985
9295	SRSF11	serine and arginine rich splicing factor 11	1.487	12.354
102724548	HHLA3-AS1	HHLA3 antisense RNA 1	1.247	5.596
1491	CTH	cystathionine gamma-lyase	-0.667	1.804
102724572	LOC102724572	uncharacterized LOC102724572	-1.165	1.641
5733	PTGER3	prostaglandin E receptor 3	-4.195	15.701
107985517	LOC107985517		-1.922	3.937
100132618	ZRANB2-AS1	ZRANB2 antisense RNA 1	-1.45	11.459
9406	ZRANB2	zinc finger RANBP2-type containing 2	0.717	5.307
100852410	ZRANB2-DT	ZRANB2 divergent transcript	0.64	1.702
105378795	LOC105378795	uncharacterized LOC105378795	1.788	2.098
257194	NEGR1	neuronal growth regulator 1	-1.494	3.021
105378796	LOC105378796	uncharacterized LOC105378796	1.383	3.193
105378798	LOC105378798	uncharacterized LOC105378798	2.528	3.442
101927295	LINC01360	long intergenic non-protein coding RNA 1360	2.019	1.405
100526835	FPGT-TNNI3K	FPGT-TNNI3K readthrough	-1.175	6.645
8790	FPGT	fucose-1-phosphate guanylyltransferase	-0.579	2.934
51086	TNNI3K	TNNI3 interacting kinase	-1.165	3.525
127254	ERICH3	glutamate rich 3	-1.643	2.694
127253	TYW3	tRNA-yW synthesizing protein 3 homolog	-0.488	2.992
431707	LHX8	LIM homeobox 8	4.834	8.123
204962	SLC44A5	solute carrier family 44 member 5	1.04	1.44
34	ACADM	acyl-CoA dehydrogenase medium chain	-0.761	2.906
1744	DLSTP1	dihydrolipoamide S-succinyltransferase pseudogene 1	-0.379	1.491
5876	RABGGTB	Rab geranylgeranyltransferase subunit beta	0.647	4.045
692085	SNORD45C	small nucleolar RNA, C/D box 45C	1.346	4.009
4438	MSH4	mutS homolog 4	1.607	6.73
256435	ST6GALNAC3	ST6 N-acetylgalactosaminide alpha-2,6-sialyltransferase 3	-2.649	12.158
81849	ST6GALNAC5	ST6 N-acetylgalactosaminide alpha-2,6-sialyltransferase 5	0.97	1.31
10026	PIGK	phosphatidylinositol glycan anchor biosynthesis class K	-1.095	6.631
105378808	LOC105378808	uncharacterized LOC105378808	1.198	3.67
26289	AK5	adenylate kinase 5	-3.247	15.617
26009	ZZZ3	zinc finger ZZ-type containing 3	-0.433	2.701
23032	USP33	ubiquitin specific peptidase 33	-0.636	5.768
374986	MIGA1	mitoguardin 1	-0.666	4.322
374987	NEXN-AS1	NEXN antisense RNA 1	-0.54	1.825
91624	NEXN	nexilin F-actin binding protein	-0.341	1.547
11080	DNAJB4	DnaJ heat shock protein family (Hsp40) member B4	-1.511	10.52
54810	GIPC2	GIPC PDZ domain containing family member 2	-2.673	9.433
10964	IFI44L	interferon induced protein 44 like	1.201	1.893
10561	IFI44	interferon induced protein 44	1.633	4.041
64123	ADGRL4	adhesion G protein-coupled receptor L4	-3.107	15.294
107984998	LOC107984998	uncharacterized LOC107984998	-2.545	8.018
101927412	LINC01781	long intergenic non-protein coding RNA 1781	3.365	4.651
23266	ADGRL2	adhesion G protein-coupled receptor L2	-1.295	3.925
103283057	LINC01362	long intergenic non-protein coding RNA 1362	2.375	9.906
101927498	LINC01361	long intergenic non-protein coding RNA 1361	1.471	2.017
105378816	LOC105378816	uncharacterized LOC105378816	0.74	1.375
107985043	LOC107985043	uncharacterized LOC107985043	0.718	1.531
101927587	LINC01725	long intergenic non-protein coding RNA 1725	1.691	4.828
107985041	LOC107985041		0.844	2.548
79739	TTLL7	tubulin tyrosine ligase like 7	0.621	1.338
5567	PRKACB	protein kinase cAMP-activated catalytic subunit beta	-0.915	1.951
107985046	LOC107985046		0.773	1.429
112268230	LOC112268230		2.423	3.625
391051	UOX	urate oxidase (pseudogene)	1.075	1.787
2787	GNG5	G protein subunit gamma 5	0.752	4.083
100505741	SPATA1	spermatogenesis associated 1	0.635	2.547
1486	CTBS	chitobiase	-0.567	2.025
117178	SSX2IP	SSX family member 2 interacting protein	1.377	9.535
102724892	LOC102724892	uncharacterized LOC102724892	1.947	2.464
23566	LPAR3	lysophosphatidic acid receptor 3	1.79	3.201
255231	MCOLN2	mucolipin TRP cation channel 2	2.665	10.359
55283	MCOLN3	mucolipin TRP cation channel 3	1.363	2.942
126820	DNAI3	dynein axonemal intermediate chain 3	-1.299	4.163
105378821	LOC105378821	uncharacterized LOC105378821	1.391	1.866
148423	C1orf52	chromosome 1 open reading frame 52	0.414	2.307
8915	BCL10	BCL10 immune signaling adaptor	-0.406	1.456
3491	CCN1	cellular communication network factor 1	-1.695	6.123
107985057	LOC107985057	uncharacterized LOC107985057	0.584	1.949
112268231	LOC112268231	uncharacterized LOC112268231	0.888	2.873
54680	ZNHIT6	zinc finger HIT-type containing 6	0.429	1.873
105378823	LOC105378823	uncharacterized LOC105378823	1.66	2.714
255631	COL24A1	collagen type XXIV alpha 1 chain	2.555	11.911
105378824	LINC02795	long intergenic non-protein coding RNA 2795	1.481	3.997
105378825	LOC105378825	uncharacterized LOC105378825	1.646	5.01
57489	ODF2L	outer dense fiber of sperm tails 2 like	1.55	9.88
9635	CLCA2	chloride channel accessory 2	-1.683	1.764
105378828	CLCA4-AS1	CLCA4 antisense RNA 1	-1.647	11.942
51100	SH3GLB1	SH3 domain containing GRB2 like, endophilin B1	-1.379	14.322
9403	SELENOF	selenoprotein F	-0.466	1.508
9653	HS2ST1	heparan sulfate 2-O-sulfotransferase 1	-0.561	1.858
339524	LINC01140	long intergenic non-protein coding RNA 1140	-1.971	8.078
8543	LMO4	LIM domain only 4	1.26	5.194
105378833	LOC105378833	uncharacterized LOC105378833	1.35	4.214
107985519	LINC01773	long intergenic non-protein coding RNA 1773	3.407	4.888
101927871	LOC101927871	uncharacterized LOC101927871	3.103	4.769
105378836	LOC105378836	uncharacterized LOC105378836	2.865	3.73
105378839	LOC105378839	uncharacterized LOC105378839	3.05	5.019
105378838	LOC105378838	uncharacterized LOC105378838	1.802	3.83
56267	KYAT3	kynurenine aminotransferase 3	-0.451	2.893
494115	RBMXL1	RBMX like 1	-0.554	5.362
2635	GBP3	guanylate binding protein 3	-0.604	1.429
2633	GBP1	guanylate binding protein 1	1.237	3.106
2634	GBP2	guanylate binding protein 2	-0.72	1.869
112268267	LOC112268267	uncharacterized LOC112268267	-0.664	1.654
115362	GBP5	guanylate binding protein 5	2.418	6.887
400759	GBP1P1	guanylate binding protein 1 pseudogene 1	1.187	2.826
105378844	LOC105378844	uncharacterized LOC105378844	1.038	2.102
84230	LRRC8C	leucine rich repeat containing 8 VRAC subunit C	-1.562	5.915
400761	LRRC8C-DT	LRRC8C divergent transcript	-1.073	3.979
107985743	LOC107985743	uncharacterized LOC107985743	0.92	1.592
55144	LRRC8D	leucine rich repeat containing 8 VRAC subunit D	0.453	1.78
105378847	LOC105378847	uncharacterized LOC105378847	1.544	4.969
492303	GEMIN8P4	gem nuclear organelle associated protein 8 pseudogene 4	0.989	5.723
284695	ZNF326	zinc finger protein 326	0.696	4.525
107985088	LOC107985088	uncharacterized LOC107985088	2.657	3.97
343472	BARHL2	BarH like homeobox 2	2.586	2.661
105378855	LINC02788	long intergenic non-protein coding RNA 2788	1.751	6.45
105378854	LINC01763	long intergenic non-protein coding RNA 1763	2.638	5.889
84146	ZNF644	zinc finger protein 644	0.42	2.073
8317	CDC7	cell division cycle 7	1.925	15.434
7049	TGFBR3	transforming growth factor beta receptor 3	-3.337	18.592
388649	C1orf146	chromosome 1 open reading frame 146	0.597	1.317
11146	GLMN	glomulin, FKBP associated protein	0.774	5.665
79871	RPAP2	RNA polymerase II associated protein 2	1.273	13.429
2672	GFI1	growth factor independent 1 transcriptional repressor	1.133	3.051
7813	EVI5	ecotropic viral integration site 5	-0.497	1.949
388650	DIPK1A	divergent protein kinase domain 1A	-1.611	12.16
22823	MTF2	metal response element binding transcription factor 2	1.043	10.094
50999	TMED5	transmembrane p24 trafficking protein 5	-1.244	7.219
343099	CCDC18	coiled-coil domain containing 18	2.199	18.458
107985521	LOC107985521	uncharacterized LOC107985521	1.265	4.405
100131564	CCDC18-AS1	CCDC18 antisense RNA 1	0.629	1.662
1810	DR1	down-regulator of transcription 1	-0.546	2.569
107985761	TRC-GCA7-1	tRNA-Cys (anticodon GCA) 7-1	1.268	5.305
8412	BCAR3	BCAR3 adaptor protein, NSP family member	-1.027	3.815
100129046	BCAR3-AS1	BCAR3 antisense RNA 1	-0.987	3.298
102723480	LOC102723480	uncharacterized LOC102723480	1.416	3.38
24	ABCA4	ATP binding cassette subfamily A member 4	1.251	2.081
9411	ARHGAP29	Rho GTPase activating protein 29	-0.882	2.646
5825	ABCD3	ATP binding cassette subfamily D member 3	-0.705	3.069
2152	F3	coagulation factor III, tissue factor	-1.392	3.045
105378861	LOC105378861	uncharacterized LOC105378861	1.094	2.5
101928079	SLC44A3-AS1	SLC44A3 antisense RNA 1	0.936	2.761
105378860	LOC105378860		1.402	2.822
100616321	MIR378G	microRNA 378g	1.562	2.399
1266	CNN3	calponin 3	-0.728	2.188
105378862	LOC105378862	replaced by ID 729970	-0.743	2.971
729970	CNN3-DT	CNN3 divergent transcript	-1.162	4.203
101928098	ALG14-AS1	ALG14 antisense RNA 1	0.928	2.599
148534	TLCD4	TLC domain containing 4	-1.046	2.288
100527978	TLCD4-RWDD3	TLCD4-RWDD3 readthrough	-0.767	2.763
25950	RWDD3	RWD domain containing 3	0.519	2.966
100996635	LINC02607	long intergenic non-protein coding RNA 2607	-1.573	1.924
101928219	LOC101928219	uncharacterized LOC101928219	-3.85	12.314
58155	PTBP2	polypyrimidine tract binding protein 2	0.451	2.251
1806	DPYD	dihydropyrimidine dehydrogenase	-1.844	7.154
100873932	DPYD-AS1	DPYD antisense RNA 1	-2.093	9.552
105378867	LOC105378867	uncharacterized LOC105378867	0.828	1.614
109729128	LINC01930	long intergenic non-protein coding RNA 1930	1.757	1.32
400765	MIR137HG	MIR137 host gene	3.256	3.681
729987	LINC01776	long intergenic non-protein coding RNA 1776	2.988	2.61
51375	SNX7	sorting nexin 7	-0.64	1.716
163404	PLPPR5	phospholipid phosphatase related 5	1.927	2.775
9890	PLPPR4	phospholipid phosphatase related 4	-2.425	6.302
54873	PALMD	palmdelphin	-2.898	12.724
178	AGL	amylo-alpha-1, 6-glucosidase, 4-alpha-glucanotransferase	-0.802	3.158
64645	MFSD14A	major facilitator superfamily domain containing 14A	-1.051	8.916
163786	SASS6	SAS-6 centriolar assembly protein	1.299	13.323
54482	TRMT13	tRNA methyltransferase 13 homolog	0.59	3.459
127495	LRRC39	leucine rich repeat containing 39	0.688	4.071
8634	RTCA	RNA 3'-terminal phosphate cyclase	0.32	1.483
105379827	LOC105379827	uncharacterized LOC105379827	0.993	2.289
54112	GPR88	G protein-coupled receptor 88	-2.223	5.675
102606465	DPH5-DT	DPH5 divergent transcript	0.818	3.998
101928334	LOC101928334	uncharacterized LOC101928334	-3.563	11.975
101928370	S1PR1-DT	S1PR1 divergent transcript	-2.151	8.395
1901	S1PR1	sphingosine-1-phosphate receptor 1	-3.482	14.696
102723784	LOC102723784	uncharacterized LOC102723784	2.851	4.909
118427	OLFM3	olfactomedin 3	3.201	4.87
1301	COL11A1	collagen type XI alpha 1 chain	4.643	20.172
55599	RNPC3	RNA binding region (RNP1, RRM) containing 3	1.329	5.964
276	AMY1A	amylase alpha 1A	1.291	4.181
277	AMY1B	amylase alpha 1B	1.37	4.556
278	AMY1C	amylase alpha 1C	1.263	4.06
22854	NTNG1	netrin G1	1.82	2.567
100873946	VAV3-AS1	VAV3 antisense RNA 1	1.952	2.399
107985124	LINC02785	long intergenic non-protein coding RNA 2785	1.348	2.229
29957	SLC25A24	solute carrier family 25 member 24	-0.554	1.739
148545	NBPF4	NBPF member 4	2.188	3.522
653149	NBPF6	NBPF member 6	1.727	2.349
284611	EEIG2	EEIG family member 2	-0.696	1.736
113802	HENMT1	HEN methyltransferase 1	1.1	3.104
105378890	LOC105378890	uncharacterized LOC105378890	1.52	5.457
55119	PRPF38B	pre-mRNA processing factor 38B	1.285	10.922
163479	FNDC7	fibronectin type III domain containing 7	2.751	6.531
105378891	LOC105378891	uncharacterized LOC105378891	2.031	6.47
254268	AKNAD1	AKNA domain containing 1	1.484	4.004
642864	SPATA42	spermatogenesis associated 42	3.149	7.533
107985159	LOC107985159		1.927	2.846
29899	GPSM2	G protein signaling modulator 2	1.04	10.287
22911	WDR47	WD repeat domain 47	-0.749	5.619
105378892	TMEM167B-DT	TMEM167B divergent transcript	0.741	1.518
56900	TMEM167B	transmembrane protein 167B	-0.883	5.162
677766	SCARNA2	small Cajal body-specific RNA 2	2.53	13.012
127003	CFAP276	cilia and flagella associated protein 276	1.765	6.765
57535	ELAPOR1	endosome-lysosome associated apoptosis and autophagy regulator 1	-1.168	1.781
84722	PSRC1	proline and serine rich coiled-coil 1	3.019	34.479
343263	MYBPHL	myosin binding protein H like	2.196	6.93
6272	SORT1	sortilin 1	-0.562	1.439
5686	PSMA5	proteasome 20S subunit alpha 5	0.496	1.829
284612	SYPL2	synaptophysin like 2	-2.205	8.796
127002	ATXN7L2	ataxin 7 like 2	1.493	10.722
284613	CYB561D1	cytochrome b561 family member D1	-0.575	2.846
57463	AMIGO1	adhesion molecule with Ig like domain 1	-1.83	13.73
83873	GPR61	G protein-coupled receptor 61	2.016	6.018
271	AMPD2	adenosine monophosphate deaminase 2	0.395	1.481
2948	GSTM4	glutathione S-transferase mu 4	-0.802	3.585
2946	GSTM2	glutathione S-transferase mu 2	-0.926	1.816
2944	GSTM1	glutathione S-transferase mu 1	-1.125	1.847
2949	GSTM5	glutathione S-transferase mu 5	-2.953	11.726
2947	GSTM3	glutathione S-transferase mu 3	-1.701	6.111
79574	EPS8L3	EPS8 like 3	1.705	2.025
1435	CSF1	colony stimulating factor 1	-1.549	4.692
10768	AHCYL1	adenosylhomocysteinase like 1	-0.944	8.011
85369	STRIP1	striatin interacting protein 1	-0.431	3.959
388662	SLC6A17	solute carrier family 6 member 17	1.765	3.419
105378897	SLC6A17-AS1	SLC6A17 antisense RNA 1	1.252	1.932
3749	KCNC4	potassium voltage-gated channel subfamily C member 4	-0.773	2.069
440600	RBM15-AS1	RBM15 antisense RNA 1	0.826	2.161
9122	SLC16A4	solute carrier family 16 member 4	-0.538	1.941
101410535	LAMTOR5-AS1	LAMTOR5 antisense RNA 1	0.504	1.414
84432	PROK1	prokineticin 1	-3.271	9.429
643160	CYMP	chymosin, pseudogene	-3.889	7.865
3737	KCNA2	potassium voltage-gated channel subfamily A member 2	-2.079	4.9
107985174	LOC107985174	uncharacterized LOC107985174	1.38	2.207
105378901	LOC105378901	uncharacterized LOC105378901	2.867	4.374
963	CD53	CD53 molecule	1.204	3.228
55791	LRIF1	ligand dependent nuclear receptor interacting factor 1	1.024	9.468
128344	PIFO	primary cilia formation	-1.091	2.222
5016	OVGP1	oviductal glycoprotein 1	0.775	2.11
79084	WDR77	WD repeat domain 77	0.554	3.27
5906	RAP1A	RAP1A, member of RAS oncogene family	-0.518	2.352
100129269	LINC01160	long intergenic non-protein coding RNA 1160	1.471	4.456
55924	INKA2	inka box actin regulator 2	-2.032	11.667
100506343	INKA2-AS1	INKA2 antisense RNA 1	-0.912	2.308
101928718	LOC101928718	uncharacterized LOC101928718	-0.602	1.423
3752	KCND3	potassium voltage-gated channel subfamily D member 3	-2.264	7.483
643355	LINC01750	long intergenic non-protein coding RNA 1750	-1.329	2.297
105378909	LINC02884	long intergenic non-protein coding RNA 2884	-4.593	20.89
829	CAPZA1	capping actin protein of muscle Z-line subunit alpha 1	0.695	4.449
4343	MOV10	Mov10 RISC complex RNA helicase	0.537	4.289
333926	PPM1J	protein phosphatase, Mg2+/Mn2+ dependent 1J	1.305	4.616
105378910	PPM1J-DT	PPM1J divergent transcript	1.084	1.4
284467	TAFA3	TAFA chemokine like family member 3	3.016	11.795
100996702	LINC01356	long intergenic non-protein coding RNA 1356	1.885	6.424
105378912	LINC01357	long intergenic non-protein coding RNA 1357	2.477	7.825
105378911	LOC105378911	uncharacterized LOC105378911	2.236	5.798
246182	AKR7A2P1	AKR7A2 pseudogene 1	1.427	6.069
100506392	SLC16A1-AS1	SLC16A1 antisense RNA 1	1.449	5.533
107985189	LOC107985189	uncharacterized LOC107985189	1.206	3.592
100996251	LRIG2-DT	LRIG2 divergent transcript	0.756	1.677
10745	PHTF1	putative homeodomain transcription factor 1	0.484	2.527
100287722	AP4B1-AS1	AP4B1 antisense RNA 1	0.474	2.275
26191	PTPN22	protein tyrosine phosphatase non-receptor type 22	1.198	3.146
440603	BCL2L15	BCL2 like 15	0.803	1.797
10717	AP4B1	adaptor related protein complex 4 subunit beta 1	0.549	3.398
101928846	HIPK1-AS1	HIPK1 antisense RNA 1	0.685	1.893
204851	HIPK1	homeodomain interacting protein kinase 1	-1.492	15.152
56944	OLFML3	olfactomedin like 3	-1.108	1.572
105378913	LOC105378913		1.116	3.792
105378914	LOC105378914	uncharacterized LOC105378914	0.999	2.611
270	AMPD1	adenosine monophosphate deaminase 1	-1.675	2.954
7812	CSDE1	cold shock domain containing E1	-1.047	6.703
105378915	LOC105378915	uncharacterized LOC105378915	-2.673	2.806
105378916	LINC01765	long intergenic non-protein coding RNA 1765	1.142	1.716
112840934	NGF-AS1	NGF antisense RNA 1	-5.451	13.593
845	CASQ2	calsequestrin 2	-3.422	10.528
4808	NHLH2	nescient helix-loop-helix 2	-1.962	3.614
101928977	LOC101928977	uncharacterized LOC101928977	1.234	1.423
55356	SLC22A15	solute carrier family 22 member 15	1.004	2.717
101929023	LINC01762	long intergenic non-protein coding RNA 1762	1.475	4.813
112268235	LOC112268235	uncharacterized LOC112268235	1.734	9.98
965	CD58	CD58 molecule	0.419	1.684
105378925	LOC105378925	uncharacterized LOC105378925	2.078	13.679
100616384	MIR548AC	microRNA 548ac	1.665	3.99
105378924	LOC105378924	uncharacterized LOC105378924	2.002	7.456
914	CD2	CD2 molecule	1.77	4.292
5738	PTGFRN	prostaglandin F2 receptor inhibitor	-0.868	2.504
101929099	CD101-AS1	CD101 antisense RNA 1	0.881	4.063
8458	TTF2	transcription termination factor 2	0.971	8.961
80263	TRIM45	tripartite motif containing 45	0.748	3.063
54855	TENT5C	terminal nucleotidyltransferase 5C	-1.099	2.702
6913	TBX15	T-box transcription factor 15	-2.824	12.099
107985192	LOC107985192	uncharacterized LOC107985192	1.413	5.969
90874	ZNF697	zinc finger protein 697	-0.697	1.692
26227	PHGDH	phosphoglycerate dehydrogenase	1.191	2.902
105378936	LOC105378936	replaced by ID 26227	2.483	11.233
3158	HMGCS2	3-hydroxy-3-methylglutaryl-CoA synthase 2	-2.285	2.212
83998	REG4	regenerating family member 4	2.771	3.077
105378938	LOC105378938		1.662	9.218
343505	NBPF7P	NBPF member 7, pseudogene	0.662	3.037
101929178	LOC101929178	uncharacterized LOC101929178	2.497	10.267
105378939	LOC105378939		2.254	5.041
105378941	LOC105378941		-0.736	2.155
101929788	LOC101929788	uncharacterized LOC101929788	1.752	5.495
728841	NBPF8	NBPF member 8	0.872	7.092
107985523	LOC107985523		0.478	1.853
767846	PFN1P2	profilin 1 pseudogene 2	0.923	6.399
107985524	LOC107985524	uncharacterized LOC107985524	-1.889	10.777
105378944	LOC105378944	uncharacterized LOC105378944	2.073	8.513
105378943	LOC105378943		1.666	4.785
101060684	NBPF26	NBPF member 26	0.88	6.983
653505	PPIAL4A	peptidylprolyl isomerase A like 4A	0.773	3.806
728855	LINC00623	long intergenic non-protein coding RNA 623	0.612	1.497
100996720	LOC100996720	uncharacterized LOC100996720	0.586	1.34
107985763	TRN-GTT11-1	tRNA-Asn (anticodon GTT) 11-1	1.709	3.882
2210	FCGR1BP	Fc gamma receptor Ib, pseudogene	1.35	6.348
100996318	LOC100996318	uncharacterized LOC100996318	1.729	5.469
653820	FAM72B	family with sequence similarity 72 member B	3.348	28.543
107985193	LOC107985193	uncharacterized LOC107985193	1.502	12
100873165	SRGAP2-AS1	SRGAP2 antisense RNA 1	1.175	5.683
107985194	LINC02798	long intergenic non-protein coding RNA 2798	-1.631	4.859
107985195	LINC01691	long intergenic non-protein coding RNA 1691	1.982	5.251
101929814	LOC101929814	uncharacterized LOC101929814	-2.011	3.242
105371172	LOC105371172	uncharacterized LOC105371172	-0.958	2.176
107985201	LOC107985201	uncharacterized LOC107985201	1.277	3.831
101927452	LOC101927452	uncharacterized LOC101927452	-2.42	4.672
338391	H2BP2	H2B histone pseudogene 2	0.614	1.373
100132417	FCGR1CP	Fc gamma receptor Ic, pseudogene	1.426	7.304
554282	FAM72C	family with sequence similarity 72 member C	2.601	20.712
100996712	SRGAP2D	SLIT-ROBO Rho GTPase activating protein 2D (pseudogene)	-0.66	2.758
105371207	LOC105371207	uncharacterized LOC105371207	-1.015	2.455
100996732	LINC02802	long intergenic non-protein coding RNA 2802	0.931	2.29
101927333	CH17-125A10.2	extensin	-1.944	3.662
730262	PPIAL4E	peptidylprolyl isomerase A like 4E	1.081	5.395
284565	NBPF15	NBPF member 15	0.789	4.481
105371211	LOC105371211	uncharacterized LOC105371211	1.6	4.044
728945	PPIAL4F	peptidylprolyl isomerase A like 4F	1.096	5.543
101929826	LINC01632	long intergenic non-protein coding RNA 1632	-1.86	3.512
101927429	KMT2CP1	lysine methyltransferase 2C pseudogene 1	0.965	4.2
105371217	LOC105371217	uncharacterized LOC105371217	-0.723	1.341
107985595	LOC107985595	uncharacterized LOC107985595	0.996	6.135
728833	FAM72D	family with sequence similarity 72 member D	2.56	22.458
100996740	LOC100996740	uncharacterized LOC100996740	0.625	1.373
645142	PPIAL4D	peptidylprolyl isomerase A like 4D	1.012	4.851
100288142	NBPF20	NBPF member 20	0.954	7.789
105371312	LOC105371312	uncharacterized LOC105371312	1.077	7.94
105371288	LOC105371288	uncharacterized LOC105371288	1.89	6.016
101929780	NBPF25P	NBPF member 25, pseudogene	0.408	3.055
653519	GPR89A	G protein-coupled receptor 89A	0.855	9.079
11126	CD160	CD160 molecule	0.586	2.011
10623	POLR3C	RNA polymerase III subunit C	0.401	2.573
200035	NUDT17	nudix hydrolase 17	0.964	7.765
102466191	MIR6736	microRNA 6736	1.162	3.16
8515	ITGA10	integrin subunit alpha 10	1.544	3.43
114814	GNRHR2	gonadotropin releasing hormone receptor 2 (pseudogene)	-0.414	1.516
105371260	LIX1L-AS1	LIX1L antisense RNA 1	0.868	7.113
128077	LIX1L	limb and CNS expressed 1 like	-1.417	5.669
84265	POLR3GL	RNA polymerase III subunit GL	-0.518	2.407
10628	TXNIP	thioredoxin interacting protein	-2.817	14.746
107985594	LOC107985594		0.846	1.834
100132406	NBPF10	NBPF member 10	0.87	6.944
105371254	LOC105371254	uncharacterized LOC105371254	2.001	8.791
170688	NUDT4P2	nudix hydrolase 4 pseudogene 2	-1.505	15.357
105371242	PPIAL4H	peptidylprolyl isomerase A like 4H	2.193	9.193
112268274	LOC112268274	uncharacterized LOC112268274	1.526	5.375
105371235	LOC105371235	uncharacterized LOC105371235	1.089	2.804
107985591	LOC107985591		1.648	4.304
100288805	HYDIN2	HYDIN axonemal central pair apparatus protein 2 (pseudogene)	1.808	5.822
149013	NBPF12	NBPF member 12	1.027	7.577
9557	CHD1L	chromodomain helicase DNA binding protein 1 like	1.166	10.686
171423	PDIA3P1	protein disulfide isomerase family A member 3 pseudogene 1	0.431	1.706
51205	ACP6	acid phosphatase 6, lysophosphatidic	0.587	2.166
2702	GJA5	gap junction protein alpha 5	-1.337	1.949
2703	GJA8	gap junction protein alpha 8	1.901	2.378
105371229	LOC105371229	uncharacterized LOC105371229	1.432	4.682
51463	GPR89B	G protein-coupled receptor 89B	0.832	8.935
105371228	LINC02804	long intergenic non-protein coding RNA 2804	1.173	4.363
200030	NBPF11	NBPF member 11	0.685	5.921
105371227	LOC105371227	uncharacterized LOC105371227	0.853	1.447
105371226	LINC01731	long intergenic non-protein coding RNA 1731	1.836	3.477
284561	LINC02806	long intergenic non-protein coding RNA 2806	2.258	5.713
105371225	LOC105371225	uncharacterized LOC105371225	1.781	4.703
101954273	RNVU1-1	RNA, variant U1 small nuclear 1	-0.914	1.528
100132057	PDE4DIPP6	PDE4DIP pseudogene 6	0.973	2.341
101954272	RNVU1-3	RNA, variant U1 small nuclear 3	0.951	1.481
388685	LINC01138	long intergenic non-protein coding RNA 1138	0.951	2.84
105371224	LOC105371224	uncharacterized LOC105371224	0.933	2.566
644591	PPIAL4G	peptidylprolyl isomerase A like 4G	0.813	5.096
25832	NBPF14	NBPF member 14	0.89	6.561
100996763	NOTCH2NLB	notch 2 N-terminal like B	0.669	3.753
105371223	LOC105371223	uncharacterized LOC105371223	2.026	9.043
105371222	LOC105371222	uncharacterized LOC105371222	1.567	1.565
440672	NUDT4B	nudix hydrolase 4B	-1.442	14.265
400818	NBPF9	NBPF member 9	0.728	5.604
101929790	LOC101929790	uncharacterized LOC101929790	1.737	6.092
102723348	LOC102723348	uncharacterized LOC102723348	1.106	2.921
653513	LOC653513	phosphodiesterase 4D interacting protein-like	-0.773	2.081
105371403	LOC105371403	uncharacterized LOC105371403	2.101	8.707
100996717	NOTCH2NLC	notch 2 N-terminal like C	0.389	1.596
101060226	NBPF19	NBPF member 19	1.02	7.507
653598	PPIAL4C	peptidylprolyl isomerase A like 4C	1.067	7.6
57234	LINC00869	long intergenic non-protein coding RNA 869	0.651	1.71
100189257	TRN-GTT11-2	tRNA-Asn (anticodon GTT) 11-2	1.768	4.087
105371406	LOC105371406	uncharacterized LOC105371406	0.955	1.8
2209	FCGR1A	Fc gamma receptor Ia	1.419	6.779
440689	H2BC18	H2B clustered histone 18	0.841	2.709
112268237	LOC112268237		1.212	3.123
653604	H3C13	H3 clustered histone 13	1.878	6.973
8370	H4C14	H4 clustered histone 14	1.699	7.328
126961	H3C14	H3 clustered histone 14	3.027	13.229
8337	H2AC18	H2A clustered histone 18	2.22	10.151
337873	H2BC20P	H2B clustered histone 20, pseudogene	1.869	10.167
723790	H2AC19	H2A clustered histone 19	2.242	10.272
333932	H3C15	H3 clustered histone 15	3.027	13.11
112268238	LOC112268238	replaced by ID 554313	2.91	14.579
554313	H4C15	H4 clustered histone 15	1.71	7.487
8349	H2BC21	H2B clustered histone 21	0.966	2.608
8338	H2AC20	H2A clustered histone 20	2.143	10.31
317772	H2AC21	H2A clustered histone 21	2.09	4.689
51027	BOLA1	bolA family member 1	1.111	7.514
10262	SF3B4	splicing factor 3b subunit 4	0.62	4.072
10903	MTMR11	myotubularin related protein 11	0.889	3.621
56957	OTUD7B	OTU deubiquitinase 7B	-0.664	4.173
105371427	LOC105371427	replaced by ID 56957	1.613	8.627
11311	VPS45	vacuolar protein sorting 45 homolog	0.276	1.578
51177	PLEKHO1	pleckstrin homology domain containing O1	1.315	5.414
105371433	LINC02988	long intergenic non-protein coding RNA 2988	1.336	3.733
81611	ANP32E	acidic nuclear phosphoprotein 32 family member E	1.654	9.226
23632	CA14	carbonic anhydrase 14	0.785	5.345
79630	C1orf54	chromosome 1 open reading frame 54	0.566	2.188
148523	CIART	circadian associated repressor of transcription	1.257	4.038
54460	MRPS21	mitochondrial ribosomal protein S21	1.312	10.768
9129	PRPF3	pre-mRNA processing factor 3	0.763	3.721
80222	TARS2	threonyl-tRNA synthetase 2, mitochondrial	0.528	3.339
102465529	MIR6878	microRNA 6878	1.776	8.336
100874054	FALEC	focally amplified long non-coding RNA in epithelial cancer	1.749	6.906
54507	ADAMTSL4	ADAMTS like 4	-0.993	2.913
574406	ADAMTSL4-AS1	ADAMTSL4 antisense RNA 1	-0.632	1.783
4170	MCL1	MCL1 apoptosis regulator, BCL2 family member	-0.858	5.012
107985203	LOC107985203	uncharacterized LOC107985203	1.083	4.538
112268239	LOC112268239	uncharacterized LOC112268239	1.184	5.559
84072	HORMAD1	HORMA domain containing 1	6.279	21.984
1513	CTSK	cathepsin K	-1.118	3.509
405	ARNT	aryl hydrocarbon receptor nuclear translocator	-0.772	7.167
9869	SETDB1	SET domain bifurcated histone lysine methyltransferase 1	0.664	5.249
8416	ANXA9	annexin A9	-0.556	1.323
55793	MINDY1	MINDY lysine 48 deubiquitinase 1	-0.957	5.355
10962	MLLT11	MLLT11 transcription factor 7 cofactor	2.213	10.233
126626	GABPB2	GA binding protein transcription factor subunit beta 2	0.354	1.345
388695	LYSMD1	LysM domain containing 1	0.522	2.803
100534012	TNFAIP8L2-SCNM1	TNFAIP8L2-SCNM1 readthrough	1.32	17.879
79626	TNFAIP8L2	TNF alpha induced protein 8 like 2	0.906	3.143
79005	SCNM1	sodium channel modifier 1	1.321	17.68
29765	TMOD4	tropomodulin 4	1.187	3.804
6944	VPS72	vacuolar protein sorting 72 homolog	0.76	5.99
8394	PIP5K1A	phosphatidylinositol-4-phosphate 5-kinase type 1 alpha	0.596	4.099
5710	PSMD4	proteasome 26S subunit ubiquitin receptor, non-ATPase 4	0.724	5.599
100507670	ZNF687-AS1	ZNF687 antisense RNA 1	0.849	3.738
5298	PI4KB	phosphatidylinositol 4-kinase beta	-0.32	1.588
101927886	RFX5-AS1	RFX5 antisense RNA 1	1.528	7.272
8991	SELENBP1	selenium binding protein 1	-1.497	4.523
5692	PSMB4	proteasome 20S subunit beta 4	0.718	4.05
23126	POGZ	pogo transposable element derived with ZNF domain	0.421	2.131
7286	TUFT1	tuftelin 1	0.883	3.162
693139	MIR554	microRNA 554	2.047	4.841
284485	RIIAD1	regulatory subunit of type II PKA R-subunit domain containing 1	1.676	1.925
65005	MRPL9	mitochondrial ribosomal protein L9	0.776	7.451
51686	OAZ3	ornithine decarboxylase antizyme 3	0.551	2.511
11022	TDRKH	tudor and KH domain containing	0.927	4.5
109729141	TDRKH-AS1	TDRKH antisense RNA 1	1.554	9.795
100191040	C2CD4D	C2 calcium dependent domain containing 4D	1.559	5.66
6281	S100A10	S100 calcium binding protein A10	0.657	1.531
441908	NBPF18P	NBPF member 18, pseudogene	1.363	2.839
6282	S100A11	S100 calcium binding protein A11	1.622	10.713
101927949	LOC101927949	uncharacterized LOC101927949	1.228	4.215
100131107	LOC100131107	putative UPF0607 protein ENSP00000383783	2.422	3.868
126637	TCHHL1	trichohyalin like 1	4.898	6.876
7062	TCHH	trichohyalin	3.431	9.473
388697	HRNR	hornerin	1.201	2.258
2312	FLG	filaggrin	1.423	1.946
54544	CRCT1	cysteine rich C-terminal 1	3.648	1.708
3713	IVL	involucrin	6.612	13.515
6698	SPRR1A	small proline rich protein 1A	5.279	7.209
6707	SPRR3	small proline rich protein 3	4.973	4.664
6699	SPRR1B	small proline rich protein 1B	7.938	12.204
6703	SPRR2D	small proline rich protein 2D	2.952	1.937
6701	SPRR2B	small proline rich protein 2B	2.805	1.585
6704	SPRR2E	small proline rich protein 2E	3.962	2.409
114771	PGLYRP3	peptidoglycan recognition protein 3	4.944	9.417
57115	PGLYRP4	peptidoglycan recognition protein 4	3.925	8.06
6280	S100A9	S100 calcium binding protein A9	2.213	2.642
6279	S100A8	S100 calcium binding protein A8	3.942	6.81
338324	S100A7A	S100 calcium binding protein A7A	4.936	7.232
6278	S100A7	S100 calcium binding protein A7	5.798	10.242
6277	S100A6	S100 calcium binding protein A6	0.82	1.656
6276	S100A5	S100 calcium binding protein A5	1.743	4.73
6274	S100A3	S100 calcium binding protein A3	1.667	4.246
6273	S100A2	S100 calcium binding protein A2	3.771	12.944
140576	S100A16	S100 calcium binding protein A16	0.785	1.561
57402	S100A14	S100 calcium binding protein A14	2.013	4.793
6284	S100A13	S100 calcium binding protein A13	0.867	4.907
6271	S100A1	S100 calcium binding protein A1	2.197	5.986
26097	CHTOP	chromatin target of PRMT1	0.55	7.601
3608	ILF2	interleukin enhancer binding factor 2	0.748	4.214
4881	NPR1	natriuretic peptide receptor 1	-3.973	20.596
102466879	MIR8083	microRNA 8083	-1.799	4.855
65123	INTS3	integrator complex subunit 3	0.573	3.065
11000	SLC27A3	solute carrier family 27 member 3	-0.474	1.316
343052	LOC343052	immunoglobulin superfamily DCC subclass member 3 pseudogene	1.3	2.977
57459	GATAD2B	GATA zinc finger domain containing 2B	0.308	2.367
101928059	LOC101928059	uncharacterized LOC101928059	0.453	2.41
9909	DENND4B	DENN domain containing 4B	0.473	2.93
200186	CRTC2	CREB regulated transcription coactivator 2	0.789	9.507
10899	JTB	jumping translocation breakpoint	0.724	5.743
5872	RAB13	RAB13, member RAS oncogene family	0.702	4.435
91181	NUP210L	nucleoporin 210 like	1.906	8.545
7170	TPM3	tropomyosin 3	0.889	6.783
9898	UBAP2L	ubiquitin associated protein 2 like	0.6	5.324
109617023	SNORA58B	small nucleolar RNA, H/ACA box 58B	1.764	11.264
10456	HAX1	HCLS1 associated protein X-1	0.438	2.645
57198	ATP8B2	ATPase phospholipid transporting 8B2	-0.894	2.215
3570	IL6R	interleukin 6 receptor	-0.812	2.162
126669	SHE	Src homology 2 domain containing E	-2.441	16.628
126668	TDRD10	tudor domain containing 10	-1.357	2.941
55585	UBE2Q1	ubiquitin conjugating enzyme E2 Q1	0.513	3.536
100874097	UBE2Q1-AS1	UBE2Q1 antisense RNA 1	0.37	1.441
57326	PBXIP1	PBX homeobox interacting protein 1	-0.752	3.749
6464	SHC1	SHC adaptor protein 1	-0.578	2.753
1163	CKS1B	CDC28 protein kinase regulatory subunit 1B	1.048	4.602
100423020	MIR4258	microRNA 4258	1.652	5.259
80308	FLAD1	flavin adenine dinucleotide synthetase 1	1.653	21.634
55891	LENEP	lens epithelial protein	1.543	6.524
127579	DCST2	DC-STAMP domain containing 2	1.208	3.875
149095	DCST1	DC-STAMP domain containing 1	1.459	7.939
100505666	DCST1-AS1	DCST1 antisense RNA 1	1.441	10.167
1945	EFNA4	ephrin A4	1.561	11.404
1944	EFNA3	ephrin A3	2.035	8.978
1942	EFNA1	ephrin A1	0.879	3.685
55974	SLC50A1	solute carrier family 50 member 1	1.297	10.021
54344	DPM3	dolichyl-phosphate mannosyltransferase subunit 3, regulatory	1.337	9.457
200185	KRTCAP2	keratinocyte associated protein 2	1.528	21.224
80128	TRIM46	tripartite motif containing 46	2.197	11.82
4582	MUC1	mucin 1, cell surface associated	0.877	1.38
7059	THBS3	thrombospondin 3	0.932	4.373
105371450	THBS3-AS1	THBS3 antisense RNA 1	1.628	10.019
4580	MTX1	metaxin 1	0.72	5.573
2630	GBAP1	glucosylceramidase beta pseudogene 1	1.764	16.333
2629	GBA1	glucosylceramidase beta 1	0.575	2.469
10712	ENTREP3	endosomal transmembrane epsin interactor 3	0.797	5.211
10067	SCAMP3	secretory carrier membrane protein 3	0.44	2.222
1196	CLK2	CDC like kinase 2	1.011	12.739
57657	HCN3	hyperpolarization activated cyclic nucleotide gated potassium channel 3	1.358	8.228
5313	PKLR	pyruvate kinase L/R	2.112	11.334
2224	FDPS	farnesyl diphosphate synthase	1.054	8.163
284618	RUSC1-AS1	RUSC1 antisense RNA 1	1.399	14.571
23623	RUSC1	RUN and SH3 domain containing 1	0.87	5.489
693140	MIR555	microRNA 555	-0.959	7.45
645682	POU5F1P4	POU class 5 homeobox 1 pseudogene 4	1.206	6.104
645676	ASH1L-AS1	ASH1L antisense RNA 1	0.816	7.961
101929703	LOC101929703	uncharacterized LOC101929703	2.102	18.502
105371452	LOC105371452	uncharacterized LOC105371452	0.394	1.448
55154	MSTO1	misato mitochondrial distribution and morphology regulator 1	0.693	4.528
55249	YY1AP1	YY1 associated protein 1	0.336	2.13
106633810	SCARNA26A	small Cajal body-specific RNA 26A	0.898	3.994
7818	DAP3	death associated protein 3	0.999	12.709
100505728	LOC100505728	uncharacterized LOC100505728	0.645	4.404
100129405	MSTO2P	misato family member 2, pseudogene	0.703	4.986
54856	GON4L	gon-4 like	0.741	7.831
106633816	SCARNA26B	small Cajal body-specific RNA 26B	1.547	10.475
23208	SYT11	synaptotagmin 11	-1.753	5.214
22889	KHDC4	KH domain containing 4, pre-mRNA splicing factor	1.211	14.75
677823	SNORA80E	small nucleolar RNA, H/ACA box 80E	1.885	10.886
677771	SCARNA4	small Cajal body-specific RNA 4	2.112	15.167
107985207	LOC107985207	uncharacterized LOC107985207	1.585	3.429
9181	ARHGEF2	Rho/Rac guanine nucleotide exchange factor 2	0.468	1.54
102465442	MIR6738	microRNA 6738	1.438	4.117
107985209	ARHGEF2-AS2	ARHGEF2 antisense RNA 2	1.846	10.289
107985210	ARHGEF2-AS1	ARHGEF2 antisense RNA 1	1.225	2.471
107985208	LOC107985208		1.685	3.997
6746	SSR2	signal sequence receptor subunit 2	0.562	2.94
105371729	LOC105371729	uncharacterized LOC105371729	0.461	2.495
56893	UBQLN4	ubiquilin 4	0.417	1.881
28956	LAMTOR2	late endosomal/lysosomal adaptor, MAPK and MTOR activator 2	1.171	9.338
57111	RAB25	RAB25, member RAS oncogene family	1.197	2.847
92312	MEX3A	mex-3 RNA binding family member A	3.355	20.135
4000	LMNA	lamin A/C	-0.53	2.078
100527963	PMF1-BGLAP	PMF1-BGLAP readthrough	0.622	6.019
11243	PMF1	polyamine modulated factor 1	0.65	5.529
632	BGLAP	bone gamma-carboxyglutamate protein	1.255	7.553
79957	PAQR6	progestin and adipoQ receptor family member 6	2.902	17.997
23381	SMG5	SMG5 nonsense mediated mRNA decay factor	0.683	5.933
84283	TMEM79	transmembrane protein 79	1.536	9.859
112770	GLMP	glycosylated lysosomal membrane protein	0.428	1.403
391104	VHLL	VHL like	1.639	3.322
7203	CCT3	chaperonin containing TCP1 subunit 3	0.877	5.575
128229	TSACC	TSSK6 activating cochaperone	2.214	22.912
57127	RHBG	Rh family B glycoprotein	2.259	5.21
10485	MIR9-1HG	MIR9-1 host gene	1.528	3.277
4209	MEF2D	myocyte enhancer factor 2D	-0.766	5.711
128239	IQGAP3	IQ motif containing GTPase activating protein 3	4.633	38.135
164118	TTC24	tetratricopeptide repeat domain 24	3.142	8.402
128240	NAXE	NAD(P)HX epimerase	0.622	3.089
54865	GPATCH4	G-patch domain containing 4 (gene/pseudogene)	1.751	20.439
60484	HAPLN2	hyaluronan and proteoglycan link protein 2	1.747	4.868
63827	BCAN	brevican	1.131	1.712
1382	CRABP2	cellular retinoic acid binding protein 2	1.622	3.778
81875	ISG20L2	interferon stimulated exonuclease gene 20 like 2	0.568	3.711
79590	MRPL24	mitochondrial ribosomal protein L24	0.768	4.708
3068	HDGF	heparin binding growth factor	1.104	8.024
5546	PRCC	proline rich mitotic checkpoint control factor	0.471	3.342
9047	SH2D2A	SH2 domain containing 2A	2.093	9.694
375033	PEAR1	platelet endothelial aggregation receptor 1	-2.806	14.249
149499	LRRC71	leucine rich repeat containing 71	1.379	4.038
768220	MIR765	microRNA 765	1.684	7.512
440695	ETV3L	ETS variant transcription factor 3 like	1.365	2.417
360155	CYCSP52	CYCS pseudogene 52	1.594	7.061
107985211	LOC107985211	uncharacterized LOC107985211	1.74	2.322
83416	FCRL5	Fc receptor like 5	3.138	6.3
83417	FCRL4	Fc receptor like 4	6.512	12.499
115352	FCRL3	Fc receptor like 3	3.299	6.456
79368	FCRL2	Fc receptor like 2	4.227	8.233
115350	FCRL1	Fc receptor like 1	4.786	9.974
922	CD5L	CD5 molecule like	1.816	1.686
55243	KIRREL1	kirre like nephrin family adhesion molecule 1	-1.68	4.725
100505785	KIRREL1-IT1	KIRREL1 intronic transcript 1	1.062	2.17
909	CD1A	CD1a molecule	4.477	11.371
910	CD1B	CD1b molecule	1.53	2.029
6708	SPTA1	spectrin alpha, erythrocytic 1	-1.238	1.937
128372	OR6N1	olfactory receptor family 6 subfamily N member 1	2.076	3.215
4332	MNDA	myeloid cell nuclear differentiation antigen	0.783	1.795
149628	PYHIN1	pyrin and HIN domain family member 1	1.444	2.766
107181291	PYDC5	pyrin domain containing 5	-0.945	2.596
105371461	LOC105371461	replaced by ID 9447	1.632	2.672
9447	AIM2	absent in melanoma 2	3.137	8.232
57863	CADM3	cell adhesion molecule 3	-1.804	2.421
100131825	CADM3-AS1	CADM3 antisense RNA 1	-1.793	2.627
2532	ACKR1	atypical chemokine receptor 1 (Duffy blood group)	-3.909	10.255
101928264	LOC101928264	uncharacterized LOC101928264	-2.29	10.367
105371464	LOC105371464	uncharacterized LOC105371464	0.996	1.883
107985217	LOC107985217		1.509	4.372
56833	SLAMF8	SLAM family member 8	1.611	6.642
284677	SNHG28	small nucleolar RNA host gene 28	0.668	2.018
391123	VSIG8	V-set and immunoglobulin domain containing 8	1.154	4.25
107985216	LOC107985216	uncharacterized LOC107985216	0.867	1.702
25790	CFAP45	cilia and flagella associated protein 45	1.181	4.634
8407	TAGLN2	transgelin 2	0.732	2.671
57549	IGSF9	immunoglobulin superfamily member 9	2.335	10.379
89886	SLAMF9	SLAM family member 9	1.638	3.758
100505633	LINC01133	long intergenic non-protein coding RNA 1133	2.317	4.635
93183	PIGM	phosphatidylinositol glycan anchor biosynthesis class M	0.453	2.726
3766	KCNJ10	potassium inwardly rectifying channel subfamily J member 10	2.511	12.746
3765	KCNJ9	potassium inwardly rectifying channel subfamily J member 9	1.796	7.038
477	ATP1A2	ATPase Na+/K+ transporting subunit alpha 2	-4.377	20.309
480	ATP1A4	ATPase Na+/K+ transporting subunit alpha 4	-2.797	10.601
844	CASQ1	calsequestrin 1	-0.84	1.617
729867	LOC729867	uncharacterized LOC729867	-0.762	4.255
8682	PEA15	proliferation and apoptosis adaptor protein 15	-0.68	2.922
5824	PEX19	peroxisomal biogenesis factor 19	-1.64	10.867
107985219	LOC107985219	uncharacterized LOC107985219	0.671	4.134
1314	COPA	COPI coat complex subunit alpha	0.564	3.36
474338	SUMO1P3	SUMO1 pseudogene 3	1.117	12.277
4807	NHLH1	nescient helix-loop-helix 1	2.603	19.324
105371466	LOC105371466	uncharacterized LOC105371466	2.034	5.703
114836	SLAMF6	SLAM family member 6	2.034	4.513
105371468	LOC105371468	uncharacterized LOC105371468	1.711	2.877
6504	SLAMF1	signaling lymphocytic activation molecule family member 1	1.573	2.947
107985220	LOC107985220	uncharacterized LOC107985220	1.883	2.772
962	CD48	CD48 molecule	1.717	3.742
57823	SLAMF7	SLAM family member 7	1.2	2.137
105371470	LOC105371470	uncharacterized LOC105371470	3.097	4.005
4063	LY9	lymphocyte antigen 9	1.611	2.893
55600	ITLN1	intelectin 1	-1.371	1.309
101928372	LOC101928372	uncharacterized LOC101928372	1.487	4.491
142683	ITLN2	intelectin 2	1.909	2.876
50848	F11R	F11 receptor	0.88	4.625
100131187	TSTD1	thiosulfate sulfurtransferase like domain containing 1	0.79	2.512
7391	USF1	upstream transcription factor 1	0.727	8.304
257106	ARHGAP30	Rho GTPase activating protein 30	1.515	6.005
81607	NECTIN4	nectin cell adhesion molecule 4	1.278	2.633
105371471	NECTIN4-AS1	NECTIN4 antisense RNA 1	2.164	7.009
5202	PFDN2	prefoldin subunit 2	1.909	17.965
4817	NIT1	nitrilase 1	0.363	2.157
9191	DEDD	death effector domain containing	0.402	3.146
51506	UFC1	ubiquitin-fold modifier conjugating enzyme 1	0.612	4.274
112543491	LOC112543491	linc-UFC1	2.089	13.689
27005	USP21	ubiquitin specific peptidase 21	0.516	4.192
5498	PPOX	protoporphyrinogen oxidase	0.656	5.492
8703	B4GALT3	beta-1,4-galactosyltransferase 3	0.505	2.713
2207	FCER1G	Fc epsilon receptor Ig	0.706	2.691
336	APOA2	apolipoprotein A2	1.542	1.444
9970	NR1I3	nuclear receptor subfamily 1 group I member 3	0.452	2.151
105371472	LOC105371472	uncharacterized LOC105371472	1.319	2.797
107985221	LOC107985221	uncharacterized LOC107985221	1.228	2.639
257177	CFAP126	cilia and flagella associated protein 126	-1.073	4.924
100189373	TRV-CAC1-1	tRNA-Val (anticodon CAC) 1-1	0.766	1.663
100188997	TRG-TCC4-1	tRNA-Gly (anticodon TCC) 4-1	2.27	4.777
100189412	TRD-GTC2-1	tRNA-Asp (anticodon GTC) 2-1	2.757	5.19
100189394	TRL-CAG1-1	tRNA-Leu (anticodon CAG) 1-1	2.602	6.319
100189235	TRD-GTC2-2	tRNA-Asp (anticodon GTC) 2-2	2.996	5.524
100189009	TRL-CAG1-2	tRNA-Leu (anticodon CAG) 1-2	2.701	4.45
100189252	TRG-GCC1-2	tRNA-Gly (anticodon GCC) 1-2	2.583	5.741
100189385	TRE-CTC1-3	tRNA-Glu (anticodon CTC) 1-3	2.888	5.339
100189188	TRG-TCC2-4	tRNA-Gly (anticodon TCC) 2-4	2.179	3.359
100189134	TRD-GTC2-4	tRNA-Asp (anticodon GTC) 2-4	2.956	5.651
100189160	TRG-GCC1-4	tRNA-Gly (anticodon GCC) 1-4	2.4	4.734
100189139	TRL-CAG1-5	tRNA-Leu (anticodon CAG) 1-5	2.318	4.158
105371473	LOC105371473	uncharacterized LOC105371473	2.796	3.359
3310	HSPA6	heat shock protein family A (Hsp70) member 6	1.402	3.342
3311	HSPA7	heat shock protein family A (Hsp70) member 7 (pseudogene)	1.579	4.976
84824	FCRLA	Fc receptor like A	4.754	11.694
11266	DUSP12	dual specificity phosphatase 12	0.53	3.738
22926	ATF6	activating transcription factor 6	-0.37	1.357
105371475	LOC105371475	uncharacterized LOC105371475	1.274	3.226
400793	C1orf226	chromosome 1 open reading frame 226	-1.524	5.548
4921	DDR2	discoidin domain receptor tyrosine kinase 2	-2.792	11.199
51478	HSD17B7	hydroxysteroid 17-beta dehydrogenase 7	1.048	7.695
339512	CCDC190	coiled-coil domain containing 190	1.47	1.863
8490	RGS5	regulator of G protein signaling 5	-2.438	13.813
101928404	RGS5-AS1	RGS5 antisense RNA 1	1.945	6.382
83540	NUF2	NUF2 component of NDC80 kinetochore complex	4.809	42.176
5087	PBX1	PBX homeobox 1	-0.598	1.51
100505795	PBX1-AS1	PBX1 antisense RNA 1	1.648	5.956
4009	LMX1A	LIM homeobox transcription factor 1 alpha	-3.218	9.66
105371561	LMX1A-AS2	LMX1A antisense RNA 2	-2.644	5.616
6258	RXRG	retinoid X receptor gamma	-3.49	10.195
440699	LRRC52	leucine rich repeat containing 52	2.391	2.103
223	ALDH9A1	aldehyde dehydrogenase 9 family member A1	-0.735	2.893
440700	LOC440700	carbonic anhydrase 14 pseudogene	2.807	11.55
105371581	LOC105371581		1.997	7.415
100147773	TMCO1-AS1	TMCO1 antisense RNA 1	1.277	5.77
7371	UCK2	uridine-cytidine kinase 2	0.659	2.85
100500832	MIR3658	microRNA 3658	1.608	13.477
149297	FAM78B	family with sequence similarity 78 member B	0.872	2.459
105371586	FAM78B-AS1	FAM78B antisense RNA 1	0.806	2.638
112268276	LOC112268276	uncharacterized LOC112268276	2.206	10.601
116123	FMO9P	flavin containing dimethylaniline monoxygenase 9, pseudogene	2.067	1.549
57645	POGK	pogo transposable element derived with KRAB domain	0.542	2.816
117143	TADA1	transcriptional adaptor 1	0.558	4.091
387597	ILDR2	immunoglobulin like domain containing receptor 2	1.445	3.005
84944	MAEL	maelstrom spermatogenic transposon silencer	3.364	6.71
105371600	LOC105371600	uncharacterized LOC105371600	1.881	1.772
10223	GPA33	glycoprotein A33	0.93	1.319
92235	STYXL2	serine/threonine/tyrosine interacting like 2	-1.507	3.17
5451	POU2F1	POU class 2 homeobox 1	0.258	1.394
107985224	LOC107985224	uncharacterized LOC107985224	-0.579	1.575
8804	CREG1	cellular repressor of E1A stimulated genes 1	-0.826	2.843
9019	MPZL1	myelin protein zero like 1	-0.494	1.598
55811	ADCY10	adenylate cyclase 10	0.983	3.204
23432	GPR161	G protein-coupled receptor 161	0.897	2.917
261726	TIPRL	TOR signaling pathway regulator	0.631	3.785
375035	SFT2D2	SFT2 domain containing 2	0.683	2.674
9095	TBX19	T-box transcription factor 19	1.864	13.128
100505918	LOC100505918	uncharacterized LOC100505918	2.551	5.214
101928565	LOC101928565	uncharacterized LOC101928565	4.688	11.339
6846	XCL2	X-C motif chemokine ligand 2	0.886	2.148
6375	XCL1	X-C motif chemokine ligand 1	0.964	3.024
1805	DPT	dermatopontin	-5.352	25.196
79100	LINC00626	long intergenic non-protein coding RNA 626	2.165	2.827
29922	NME7	NME/NM23 family member 7	0.527	1.444
105371605	LOC105371605		1.969	11.701
57821	CCDC181	coiled-coil domain containing 181	1.638	8.629
2153	F5	coagulation factor V	0.934	1.781
6403	SELP	selectin P	-3.289	14.758
6402	SELL	selectin L	2.534	5.808
6401	SELE	selectin E	-2.299	5.813
92342	METTL18	methyltransferase like 18	0.68	4.157
55732	C1orf112	chromosome 1 open reading frame 112	1.056	10.88
57147	SCYL3	SCY1 like pseudokinase 3	0.344	1.854
105371608	LOC105371608		1.173	3.73
149281	NTMT2	N-terminal Xaa-Pro-Lys N-methyltransferase 2	4.223	8.428
284688	LINC01142	long intergenic non-protein coding RNA 1142	1.246	1.625
101928650	GORAB-AS1	GORAB antisense RNA 1	1.747	11.45
92344	GORAB	golgin, RAB6 interacting	1.018	11.798
105371610	LOC105371610	uncharacterized LOC105371610	2.847	3.867
80133	MROH9	maestro heat like repeat family member 9	1.768	3.887
2328	FMO3	flavin containing dimethylaniline monoxygenase 3	-1.074	2.49
100302178	MIR1295A	microRNA 1295a	1.993	3.763
100847009	MIR1295B	microRNA 1295b	1.801	3.413
388714	FMO6P	flavin containing dimethylaniline monoxygenase 6, pseudogene	1.112	1.697
2327	FMO2	flavin containing dimethylaniline monoxygenase 2	-2.025	4.77
2326	FMO1	flavin containing dimethylaniline monoxygenase 1	-1.654	5.304
7151	TOP1P1	DNA topoisomerase I pseudogene 1	0.543	3.673
23215	PRRC2C	proline rich coiled-coil 2C	1.24	12.3
4653	MYOC	myocilin	-7.463	41.765
8674	VAMP4	vesicle associated membrane protein 4	-0.62	4.498
100628315	DNM3OS	DNM3 opposite strand/antisense RNA	0.747	1.57
102724528	LOC102724528	uncharacterized LOC102724528	1.307	9.475
92346	C1orf105	chromosome 1 open reading frame 105	1.073	8.466
5279	PIGC	phosphatidylinositol glycan anchor biosynthesis class C	0.585	2.943
356	FASLG	Fas ligand	0.808	1.396
7292	TNFSF4	TNF superfamily member 4	1.75	12.673
100506023	LOC100506023	uncharacterized LOC100506023	0.656	2.357
107985227	LOC107985227		1.309	6.401
101928673	PRDX6-AS1	PRDX6 antisense RNA 1	1.401	8.945
284525	SLC9C2	solute carrier family 9 member C2 (putative)	2.06	4.674
730159	TEX50	testis expressed 50	1.745	4.411
339416	ANKRD45	ankyrin repeat domain 45	0.854	2.047
27252	KLHL20	kelch like family member 20	-0.369	2.333
91687	CENPL	centromere protein L	1.949	18.686
55157	DARS2	aspartyl-tRNA synthetase 2, mitochondrial	0.492	1.936
100506046	GAS5-AS1	GAS5 antisense RNA 1	0.779	3.888
60674	GAS5	growth arrest specific 5	0.765	3.271
26769	SNORD81	small nucleolar RNA, C/D box 81	1.786	15.644
26802	SNORD47	small nucleolar RNA, C/D box 47	1.528	13.211
26774	SNORD80	small nucleolar RNA, C/D box 80	1.404	10.449
26770	SNORD79	small nucleolar RNA, C/D box 79	1.714	14.198
692198	SNORD78	small nucleolar RNA, C/D box 78	0.975	3.648
26806	SNORD44	small nucleolar RNA, C/D box 44	0.583	1.437
692197	SNORD77	small nucleolar RNA, C/D box 77	1.329	4.381
692196	SNORD76	small nucleolar RNA, C/D box 76	1.656	9.541
692195	SNORD75	small nucleolar RNA, C/D box 75	1.711	4.726
462	SERPINC1	serpin family C member 1	0.977	1.827
9293	GPR52	G protein-coupled receptor 52	1.737	4.862
101928696	RABGAP1L-AS1	RABGAP1L antisense RNA 1	2.445	13.638
105371622	LOC105371622	uncharacterized LOC105371622	0.616	2.638
27101	CACYBP	calcyclin binding protein	1.067	6.169
63931	MRPS14	mitochondrial ribosomal protein S14	-0.504	2.51
63923	TNN	tenascin N	-3.788	15.323
9674	KIAA0040	KIAA0040	-1.589	6.293
7143	TNR	tenascin R	1.37	2.092
107985228	LINC02803	long intergenic non-protein coding RNA 2803	1.945	13.624
64326	COP1	COP1 E3 ubiquitin ligase	0.428	2.552
113839518	MIR1843	microRNA 1843	1.858	8.821
677679	SCARNA3	small Cajal body-specific RNA 3	1.782	8.656
60676	PAPPA2	pappalysin 2	-2.927	7.264
730102	CRYZL2P	crystallin zeta like 2, pseudogene	-0.744	2.409
105371630	LOC105371630	uncharacterized LOC105371630	1.598	8.721
105371629	LOC105371629	uncharacterized LOC105371629	2.164	9.013
84066	TEX35	testis expressed 35	1.902	2.144
400798	C1orf220	chromosome 1 putative open reading frame 220	1.616	8.129
105371632	LOC105371632	uncharacterized LOC105371632	1.868	5.286
9068	ANGPTL1	angiopoietin like 1	-3.698	29.055
9917	FAM20B	FAM20B glycosaminoglycan xylosylkinase	-0.517	2.174
64222	TOR3A	torsin family 3 member A	0.713	3.986
27	ABL2	ABL proto-oncogene 2, non-receptor tyrosine kinase	0.682	3.524
126859	AXDND1	axonemal dynein light chain domain containing 1	1.687	5.365
163589	TDRD5	tudor domain containing 5	1.257	2.177
148753	FAM163A	family with sequence similarity 163 member A	1.941	3.617
105371634	LOC105371634	uncharacterized LOC105371634	2.208	4.162
26092	TOR1AIP1	torsin 1A interacting protein 1	-1.167	10.974
101928933	LOC101928933	uncharacterized LOC101928933	0.463	1.462
9857	CEP350	centrosomal protein 350	0.759	6.74
89884	LHX4	LIM homeobox 4	0.721	3.076
84320	ACBD6	acyl-CoA binding domain containing 6	0.755	11.241
100527964	LHX4-AS1	LHX4 antisense RNA 1	1.421	9.595
105371637	LOC105371637	uncharacterized LOC105371637	1.495	9.869
100423032	MIR3121	microRNA 3121	1.823	4.408
9213	XPR1	xenotropic and polytropic retrovirus receptor 1	-0.551	2.385
107985230	LOC107985230		1.189	5.17
105371638	LINC02816	long intergenic non-protein coding RNA 2816	1.443	5.473
57710	KIAA1614	KIAA1614	-0.833	3.671
10228	STX6	syntaxin 6	0.398	2.267
3140	MR1	major histocompatibility complex, class I-related	-0.948	4.669
777	CACNA1E	calcium voltage-gated channel subunit alpha1 E	2.976	10.68
107985232	LOC107985232	uncharacterized LOC107985232	1.505	1.414
105371640	LOC105371640	uncharacterized LOC105371640	2.642	3.261
127665	ZNF648	zinc finger protein 648	1.114	1.777
105371642	LOC105371642	uncharacterized LOC105371642	2.164	3.338
107985233	LOC107985233		1.854	3.453
400799	LINC01344	long intergenic non-protein coding RNA 1344	1.671	1.828
2752	GLUL	glutamate-ammonia ligase	-0.856	3.082
127670	TEDDM1	transmembrane epididymal protein 1	2.23	7.485
353299	RGSL1	regulator of G protein signaling like 1	2.933	5.37
6041	RNASEL	ribonuclease L	-0.743	3.947
6004	RGS16	regulator of G protein signaling 16	0.734	1.459
80896	NPL	N-acetylneuraminate pyruvate lyase	0.679	1.797
3915	LAMC1	laminin subunit gamma 1	-2.07	12.235
23057	NMNAT2	nicotinamide nucleotide adenylyltransferase 2	-2.305	6.998
284649	SMG7-AS1	SMG7 antisense RNA 1	0.495	1.534
10092	ARPC5	actin related protein 2/3 complex subunit 5	0.503	1.851
23179	RGL1	ral guanine nucleotide dissociation stimulator like 1	-1.594	9.517
403314	APOBEC4	apolipoprotein B mRNA editing enzyme catalytic polypeptide like 4	1.503	1.761
116461	TSEN15	tRNA splicing endonuclease subunit 15	0.487	1.921
102724830	LOC102724830	uncharacterized LOC102724830	2.143	8.867
81563	C1orf21	chromosome 1 open reading frame 21	-0.935	3.432
102724857	LOC102724857		0.79	1.55
107985236	LOC107985236	uncharacterized LOC107985236	-0.923	3.377
105371648	LOC105371648	uncharacterized LOC105371648	1.32	3.217
80267	EDEM3	ER degradation enhancing alpha-mannosidase like protein 3	-0.562	3.053
105371649	LOC105371649	uncharacterized LOC105371649	-0.753	1.508
116496	NIBAN1	niban apoptosis regulator 1	-1.732	6.725
81627	TRMT1L	tRNA methyltransferase 1 like	-0.345	1.356
10625	IVNS1ABP	influenza virus NS1A binding protein	0.391	1.755
100288079	GS1-279B7.1	microtubule associated protein 1 light chain 3 beta pseudogene	2.346	10.178
83872	HMCN1	hemicentin 1	-1.794	3.884
10216	PRG4	proteoglycan 4	-1.885	5.932
7175	TPR	translocated promoter region, nuclear basket protein	1.134	10.971
54953	ODR4	odr-4 GPCR localization factor homolog	0.832	6.86
102724919	PDC-AS1	PDC antisense RNA 1	1.781	10.187
5132	PDC	phosducin	1.313	5.939
103752588	PACERR	PTGS2 antisense NFKB1 complex-mediated expression regulator RNA	1.551	2.199
104169671	LINC01036	long intergenic non-protein coding RNA 1036	2.149	2.528
106144535	LINC01037	long intergenic non-protein coding RNA 1037	1.866	1.568
105371657	LOC105371657	uncharacterized LOC105371657	3.957	3.815
339479	BRINP3	BMP/retinoic acid inducible neural specific 3	2.669	3.341
105371659	LOC105371659	uncharacterized LOC105371659	2.011	1.686
105371658	LOC105371658	uncharacterized LOC105371658	3.878	4.441
101929120	BRINP3-DT	BRINP3 divergent transcript	3.032	3.222
431704	RGS21	regulator of G protein signaling 21	2.124	2.004
105371664	LOC105371664	uncharacterized LOC105371664	1.237	1.805
5996	RGS1	regulator of G protein signaling 1	1.284	4.113
107985241	LOC107985241	uncharacterized LOC107985241	2.543	4.397
6003	RGS13	regulator of G protein signaling 13	2.648	7.567
102724954	RGS2-AS1	RSG2 antisense RNA 1	1.611	4.199
51377	UCHL5	ubiquitin C-terminal hydrolase L5	0.917	7.111
107397392	SCARNA18B	small Cajal body-specific RNA 18B	3.01	12.462
6738	RO60	Ro60, Y RNA binding protein	0.379	2.279
51022	GLRX2	glutaredoxin 2	0.968	5.294
8707	B3GALT2	beta-1,3-galactosyltransferase 2	0.505	1.714
101929184	LINC01031	long intergenic non-protein coding RNA 1031	2.072	6.203
107985242	LOC107985242	uncharacterized LOC107985242	2.51	3.845
105371672	LOC105371672	uncharacterized LOC105371672	2.095	3.997
343450	KCNT2	potassium sodium-activated channel subfamily T member 2	-1.044	2.126
3075	CFH	complement factor H	-2.407	5.843
10878	CFHR3	complement factor H related 3	-1.314	2.566
3078	CFHR1	complement factor H related 1	-1.274	3.44
10877	CFHR4	complement factor H related 4	3.45	5.257
105371675	LOC105371675	uncharacterized LOC105371675	5.082	4.487
2165	F13B	coagulation factor XIII B chain	2.525	3.532
259266	ASPM	assembly factor for spindle microtubules	5.231	42.443
23418	CRB1	crumbs cell polarity complex component 1	0.931	1.772
163486	DENND1B	DENN domain containing 1B	0.852	3.878
388722	C1orf53	chromosome 1 open reading frame 53	1.249	4.39
56956	LHX9	LIM homeobox 9	6.347	15.662
140609	NEK7	NIMA related kinase 7	-1.093	6.596
5788	PTPRC	protein tyrosine phosphatase receptor type C	1.174	2.516
100131234	MIR181A1HG	MIR181A1 host gene	3.561	8.268
2494	NR5A2	nuclear receptor subfamily 5 group A member 2	-2.91	15.771
107985244	LOC107985244	uncharacterized LOC107985244	-1.189	2.141
23528	ZNF281	zinc finger protein 281	0.425	1.853
9928	KIF14	kinesin family member 14	5.084	43.951
101929224	DDX59-AS1	DDX59 antisense RNA 1	1.378	4.306
107985245	LOC107985245		2.824	5.242
55765	INAVA	innate immunity activator	2.083	6.328
647215	MROH3P	maestro heat like repeat family member 3, pseudogene	4.102	12.625
23046	KIF21B	kinesin family member 21B	0.874	2.015
647219	ASCL5	achaete-scute family bHLH transcription factor 5	2.188	8.645
252839	TMEM9	transmembrane protein 9	0.652	4.006
91156	IGFN1	immunoglobulin like and fibronectin type III domain containing 1	-1.246	1.598
101929326	LOC101929326	uncharacterized LOC101929326	2.59	4.437
7139	TNNT2	troponin T2, cardiac type	2.965	8.472
3898	LAD1	ladinin 1	1.665	3.784
23612	PHLDA3	pleckstrin homology like domain family A member 3	-1.103	3.239
1465	CSRP1	cysteine and glycine rich protein 1	-1.424	7.696
107985246	CSRP1-AS1	CSRP1 antisense RNA 1	0.689	2.899
376693	RPS10P7	ribosomal protein S10 pseudogene 7	1.355	8.681
100302158	MIR1231	microRNA 1231	1.163	2.675
55705	IPO9	importin 9	0.694	7.882
102466724	MIR6739	microRNA 6739	2.242	13.775
149345	SHISA4	shisa family member 4	-0.535	1.608
25802	LMOD1	leiomodin 1	-2.446	12.074
10440	TIMM17A	translocase of inner mitochondrial membrane 17A	0.868	5.245
109616993	SNORA70H	small nucleolar RNA, H/ACA box 70H	1.646	3.552
112268254	LOC112268254		1.28	8.153
102723465	ELF3-AS1	ELF3 antisense RNA 1	1.771	11.678
102465443	MIR6740	microRNA 6740	1.578	5.618
105371684	LOC105371684	uncharacterized LOC105371684	2.401	3.171
9283	GPR37L1	G protein-coupled receptor 37 like 1	1.101	4.771
105371683	LOC105371683	uncharacterized LOC105371683	1.821	2.966
5778	PTPN7	protein tyrosine phosphatase non-receptor type 7	2.276	9.266
148713	PTPRVP	protein tyrosine phosphatase receptor type V, pseudogene	1.159	3.332
29089	UBE2T	ubiquitin conjugating enzyme E2 T	3.344	28.061
4660	PPP1R12B	protein phosphatase 1 regulatory subunit 12B	-1.646	15.415
127833	SYT2	synaptotagmin 2	1.305	4.866
10765	KDM5B	lysine demethylase 5B	0.653	3.948
100506696	PCAT6	prostate cancer associated transcript 6	2.619	20.516
641515	MGAT4EP	MGAT4 family member E, pseudogene	2.759	11.718
148709	ACTG1P25	actin gamma 1 pseudogene 25	2.261	13.345
5877	RABIF	RAB interacting factor	0.916	6.413
51706	CYB5R1	cytochrome b5 reductase 1	-0.595	3.322
100506747	MGAT4FP	MGAT4 family member F, pseudogene	2.314	6.525
92703	TMEM183A	transmembrane protein 183A	0.562	3.9
8497	PPFIA4	PTPRF interacting protein alpha 4	3.117	14.855
4656	MYOG	myogenin	3.021	5.471
114004358	MYOPARR	myogenin promoter associated myogenic regulatory antisense long non coding RNA	2.466	5.799
4608	MYBPH	myosin binding protein H	3.382	9.772
1116	CHI3L1	chitinase 3 like 1	2.153	3.201
100506775	LINC01353	long intergenic non-protein coding RNA 1353	1.086	2.135
730227	BTG2-DT	BTG2 divergent transcript	1.627	4.438
7832	BTG2	BTG anti-proliferation factor 2	-2.572	13.837
2331	FMOD	fibromodulin	-3.191	7.88
102723529	LOC102723529	uncharacterized LOC102723529	-5.023	15.991
5549	PRELP	proline and arginine rich end leucine rich repeat protein	-1.013	1.569
493	ATP2B4	ATPase plasma membrane Ca2+ transporting 4	-1.299	6.724
677843	SNORA77	small nucleolar RNA, H/ACA box 77	1.397	6.276
84719	LINC00260	long intergenic non-protein coding RNA 260	1.07	3.873
54900	LAX1	lymphocyte transmembrane adaptor 1	1.405	3.095
100381270	ZBED6	zinc finger BED-type containing 6	-1.037	5.894
6635	SNRPE	small nuclear ribonucleoprotein polypeptide E	1.212	7.891
105371689	LOC105371689	uncharacterized LOC105371689	2.817	6.745
284573	LINC00303	long intergenic non-protein coding RNA 303	2.741	5.331
9580	SOX13	SRY-box transcription factor 13	-0.954	4.741
3814	KISS1	KiSS-1 metastasis suppressor	3.007	8.438
127845	GOLT1A	golgi transport 1A	1.634	4.302
127841	LINC00628	long intergenic non-protein coding RNA 628	2.115	4.396
84919	PPP1R15B	protein phosphatase 1 regulatory subunit 15B	-1.007	7.896
5287	PIK3C2B	phosphatidylinositol-4-phosphate 3-kinase catalytic subunit type 2 beta	-1.525	12.016
4194	MDM4	MDM4 regulator of p53	0.416	2.282
6900	CNTN2	contactin 2	-0.742	1.832
388730	TMEM81	transmembrane protein 81	1.268	12.738
9911	TMCC2	transmembrane and coiled-coil domain family 2	1.732	5.936
101929459	TMCC2-AS1	TMCC2 antisense RNA 1	3.504	13.297
81788	NUAK2	NUAK family kinase 2	1.25	4.042
55220	KLHDC8A	kelch domain containing 8A	1.544	3.793
284576	LEMD1-AS1	LEMD1 antisense RNA 1	4.914	21.469
105371698	LOC105371698	uncharacterized LOC105371698	5.983	13.286
93273	LEMD1	LEM domain containing 1	4.828	16.724
101669762	BLACAT1	BLACAT1 overlapping LEMD1 locus	3.541	11.975
284577	LEMD1-DT	LEMD1 divergent transcript	3.823	13.197
5129	CDK18	cyclin dependent kinase 18	1.171	3.985
105371701	LOC105371701	uncharacterized LOC105371701	1.165	3.567
64710	NUCKS1	nuclear casein kinase and cyclin dependent kinase substrate 1	0.668	4.051
254428	SLC41A1	solute carrier family 41 member 1	-0.873	3.686
107985250	LOC107985250	uncharacterized LOC107985250	1.713	2.377
115019	SLC26A9	solute carrier family 26 member 9	4.13	11.871
1510	CTSE	cathepsin E	2.682	4.083
440712	RHEX	regulator of hemoglobinization and erythroid cell expansion	2.613	4.843
105372857	LOC105372857	uncharacterized LOC105372857	3.255	8.058
553	AVPR1B	arginine vasopressin receptor 1B	2.709	4.127
105372869	LOC105372869	uncharacterized LOC105372869	2.264	1.881
729533	FAM72A	family with sequence similarity 72 member A	2.298	17.387
9641	IKBKE	inhibitor of nuclear factor kappa B kinase subunit epsilon	1.327	6.869
1939	EIF2D	eukaryotic translation initiation factor 2D	-0.347	1.306
8444	DYRK3	dual specificity tyrosine phosphorylation regulated kinase 3	-0.675	1.427
105372877	LOC105372877		1.927	6.862
105372878	LOC105372878	uncharacterized LOC105372878	2.135	1.848
50604	IL20	interleukin 20	-1.349	1.435
105372879	LOC105372879	uncharacterized LOC105372879	1.808	2.523
11009	IL24	interleukin 24	1.694	3.359
9214	FCMR	Fc mu receptor	1.717	3.831
5284	PIGR	polymeric immunoglobulin receptor	-5.081	13.292
83953	FCAMR	Fc alpha and mu receptor	4.309	7.822
107984109	LOC107984109	replaced by ID 5208	2.24	4.577
55432	YOD1	YOD1 deubiquitinase	0.852	3.567
722	C4BPA	complement component 4 binding protein alpha	-2.296	5.232
1380	CR2	complement C3d receptor 2	4.96	10.601
1379	CR1L	complement C3b/C4b receptor 1 like	0.983	1.325
100128537	MIR29B2CHG	MIR29B2 and MIR29C host gene	-1.099	3.842
407026	MIR29C	microRNA 29c	-1.203	3.831
407025	MIR29B2	microRNA 29b-2	-1.291	3.233
947	CD34	CD34 molecule	-3.166	19.588
107985253	LOC107985253	uncharacterized LOC107985253	-1.046	1.565
105372887	LOC105372887	uncharacterized LOC105372887	2.124	6.601
105372892	LOC105372892	uncharacterized LOC105372892	1.374	1.744
105372895	LOC105372895	uncharacterized LOC105372895	1.628	1.912
105372896	LOC105372896	uncharacterized LOC105372896	2.623	2.677
101929476	LINC01698	long intergenic non-protein coding RNA 1698	2.406	3.827
406988	MIR205	microRNA 205	-1.142	1.33
105372898	LOC105372898	uncharacterized LOC105372898	-2.626	3.754
107985256	LOC107985256	uncharacterized LOC107985256	3.257	4.099
57172	CAMK1G	calcium/calmodulin dependent protein kinase IG	1.671	3.92
3914	LAMB3	laminin subunit beta 3	-1.333	2.04
100422894	MIR4260	microRNA 4260	-1.201	1.626
101930114	HSD11B1-AS1	HSD11B1 antisense RNA 1	-3.378	12.165
50486	G0S2	G0/G1 switch 2	-4.07	11.82
3290	HSD11B1	hydroxysteroid 11-beta dehydrogenase 1	-3.208	8.26
80342	TRAF3IP3	TRAF3 interacting protein 3	2.176	7.456
148304	C1orf74	chromosome 1 open reading frame 74	1.618	8.696
255928	SYT14	synaptotagmin 14	2.254	3.767
574036	SERTAD4-AS1	SERTAD4 antisense RNA 1	0.806	1.919
56256	SERTAD4	SERTA domain containing 4	1.331	4.49
107985257	LINC02602	long intergenic non-protein coding RNA 2602	1.961	6.443
55733	HHAT	hedgehog acyltransferase	-0.944	3.015
105372902	LOC105372902	uncharacterized LOC105372902	1.73	10.379
7188	TRAF5	TNF receptor associated factor 5	0.833	2.758
107985258	LOC107985258		1.04	2.972
84791	LINC00467	long intergenic non-protein coding RNA 467	1.393	8.886
107985259	LOC107985259	uncharacterized LOC107985259	0.718	3.174
7779	SLC30A1	solute carrier family 30 member 1	-0.976	4.233
105372903	LOC105372903	uncharacterized LOC105372903	2.845	5.582
4751	NEK2	NIMA related kinase 2	4.36	30.545
91548	NEK2-DT	NEK2 divergent transcript	2.875	9.927
9926	LPGAT1	lysophosphatidylglycerol acyltransferase 1	-0.565	2.566
102723727	LPGAT1-AS1	LPGAT1 antisense RNA 1	1.281	2.367
25896	INTS7	integrator complex subunit 7	0.911	7.372
51514	DTL	denticleless E3 ubiquitin protein ligase homolog	2.679	17.307
100131205	RPL21P28	ribosomal protein L21 pseudogene 28	-0.848	5.068
5525	PPP2R5A	protein phosphatase 2 regulatory subunit B'alpha	-1.113	7.467
107985262	LOC107985262		1.919	9.813
692157	SNORA16B	small nucleolar RNA, H/ACA box 16B	1.3	6.16
55248	PACC1	proton activated chloride channel 1	1.791	24.688
105372906	LOC105372906	uncharacterized LOC105372906	2.036	8.316
29937	NENF	neudesin neurotrophic factor	0.607	3.243
105372907	LINC02771	long intergenic non-protein coding RNA 2771	3.593	13.409
101929565	LINC01740	long intergenic non-protein coding RNA 1740	2.525	7.001
467	ATF3	activating transcription factor 3	-1.809	5.793
149647	GARIN4	golgi associated RAB2 interactor family member 4	-1.552	2.473
102723761	LINC02773	long intergenic non-protein coding RNA 2773	-1.134	2.976
149643	SPATA45	spermatogenesis associated 45	1.613	5.003
642946	FLVCR1-DT	FLVCR1 divergent transcript	1.386	6.45
28982	FLVCR1	FLVCR heme transporter 1	1.606	19.471
79805	VASH2	vasohibin 2	1.85	7.319
105372912	LOC105372912	replaced by ID 26750	1.92	2.973
100505832	PROX1-AS1	PROX1 antisense RNA 1	1.309	1.708
5629	PROX1	prospero homeobox 1	-0.825	1.356
56950	SMYD2	SET and MYND domain containing 2	0.534	2.37
107985263	LOC107985263		1.102	10.36
5784	PTPN14	protein tyrosine phosphatase non-receptor type 14	-0.772	2.944
1063	CENPF	centromere protein F	4.881	47.789
3776	KCNK2	potassium two pore domain channel subfamily K member 2	-1.117	1.544
51133	KCTD3	potassium channel tetramerization domain containing 3	-0.534	2.01
55105	GPATCH2	G-patch domain containing 2	1.354	11.751
128153	SPATA17	spermatogenesis associated 17	1.2	4.594
103752555	SPATA17-AS1	SPATA17 antisense RNA 1	0.949	3.594
51018	RRP15	ribosomal RNA processing 15 homolog	0.425	2.451
728463	TGFB2-AS1	TGFB2 antisense RNA 1 (head to head)	1.354	2.629
440714	LINC02869	long intergenic non-protein coding RNA 2869	2.922	4.123
105372924	LOC105372924	uncharacterized LOC105372924	2.581	2.325
127018	LYPLAL1	lysophospholipase like 1	0.539	3.51
107985272	LOC107985272		1.645	2.111
105372926	LOC105372926	uncharacterized LOC105372926	4.121	8.07
55532	SLC30A10	solute carrier family 30 member 10	2.288	4.231
2058	EPRS1	glutamyl-prolyl-tRNA synthetase 1	1.087	8.981
10380	BPNT1	3'(2'), 5'-bisphosphate nucleotidase 1	0.453	2.179
55699	IARS2	isoleucyl-tRNA synthetase 2, mitochondrial	-0.44	1.303
105373475	LOC105373475	uncharacterized LOC105373475	1.638	6.748
406997	MIR215	microRNA 215	1.226	2.325
406969	MIR194-1	microRNA 194-1	1.177	1.623
100302234	MIR664A	microRNA 664a	1.543	3.296
677818	SNORA36B	small nucleolar RNA, H/ACA box 36B	1.529	4.065
6791	AURKAP1	aurora kinase A pseudogene 1	2.277	23.946
4139	MARK1	microtubule affinity regulating kinase 1	-0.837	1.881
79762	C1orf115	chromosome 1 open reading frame 115	-2.593	12.193
54996	MTARC2	mitochondrial amidoxime reducing component 2	-1.12	3.397
64757	MTARC1	mitochondrial amidoxime reducing component 1	-2.922	13.589
106481171	RNU6ATAC35P	RNA, U6atac small nuclear 35, pseudogene	-2.709	10.827
101929730	LINC01352	long intergenic non-protein coding RNA 1352	-1.667	5.973
100873924	HLX-AS1	HLX antisense RNA 1	-1.372	5.319
3142	HLX	H2.0 like homeobox	-0.7	1.324
101929750	LOC101929750	uncharacterized LOC101929750	3.518	5.691
107985296	LOC107985296		4.24	7.446
400804	LINC02817	long intergenic non-protein coding RNA 2817	-1.282	2.586
101929771	LINC01655	long intergenic non-protein coding RNA 1655	3.58	6.881
105372950	LINC02257	long intergenic non-protein coding RNA 2257	2.63	5.878
107985307	LINC01705	long intergenic non-protein coding RNA 1705	6.288	17.481
105372956	LOC105372956	uncharacterized LOC105372956	0.697	3.659
79802	HHIPL2	HHIP like 2	1.327	4.841
9015	TAF1A	TATA-box binding protein associated factor, RNA polymerase I subunit A	0.352	1.343
107985318	LOC107985318		1.148	2.079
64853	AIDA	axin interactor, dorsalization associated	-0.519	2.373
400823	FAM177B	family with sequence similarity 177 member B	0.847	1.501
84976	DISP1	dispatched RND transporter family member 1	-0.644	3.364
102724046	LOC102724046	uncharacterized LOC102724046	1.156	2.079
107985323	LOC107985323	uncharacterized LOC107985323	1.343	2.743
55061	SUSD4	sushi domain containing 4	1.85	5.374
164127	CCDC185	coiled-coil domain containing 185	3.071	6.736
388743	CAPN8	calpain 8	-1.111	1.352
105373281	LOC105373281	uncharacterized LOC105373281	0.844	1.633
105373046	LOC105373046	uncharacterized LOC105373046	2.085	10.068
105373041	LOC105373041	uncharacterized LOC105373041	1.745	10.891
7159	TP53BP2	tumor protein p53 binding protein 2	1.139	7.024
441124	GTF2IP20	general transcription factor IIi pseudogene 20	1.661	10.989
100287497	SEPTIN7P13	septin 7 pseudogene 13	1.207	10.187
101927143	LOC101927143	uncharacterized LOC101927143	2.138	8.115
101927164	LOC101927164	uncharacterized LOC101927164	1.631	12.326
4931	NVL	nuclear VCP like	1.156	11.139
100313769	MIR320B2	microRNA 320b-2	2.023	7.904
29097	CNIH4	cornichon family AMPA receptor auxiliary protein 4	0.56	2.884
100616468	MIR4742	microRNA 4742	0.796	1.423
102723817	CNIH3-AS2	CNIH3 antisense RNA 2	0.899	2.228
105373106	CNIH3-AS1	CNIH3 antisense RNA 1	1.393	3.661
107985338	LINC02813	long intergenic non-protein coding RNA 2813	1.591	3.215
127602	DNAH14	dynein axonemal heavy chain 14	2.649	24.591
105373110	LINC02765	long intergenic non-protein coding RNA 2765	1.308	2.362
55740	ENAH	ENAH actin regulator	0.613	2.449
102723834	LOC102723834	uncharacterized LOC102723834	1.977	6.442
107985352	LOC107985352	uncharacterized LOC107985352	2.163	7.066
6726	SRP9	signal recognition particle 9	0.468	1.808
2052	EPHX1	epoxide hydrolase 1	-1.116	4.097
9725	TMEM63A	transmembrane protein 63A	0.708	3.044
10637	LEFTY1	left-right determination factor 1	2.418	9.476
29920	PYCR2	pyrroline-5-carboxylate reductase 2	0.645	4.509
102466270	MIR6741	microRNA 6741	1.947	10.439
7044	LEFTY2	left-right determination factor 2	3.557	8.778
3020	H3-3A	H3.3 histone A	1.314	10.563
105373113	LINC01703	long intergenic non-protein coding RNA 1703	1.535	7.617
64746	ACBD3	acyl-CoA binding domain containing 3	0.447	2.675
107985353	ACBD3-AS1	ACBD3 antisense RNA 1	0.639	4.609
83881	MIXL1	Mix paired-like homeobox	2.447	6.871
286826	LIN9	lin-9 DREAM MuvB core complex component	2.16	22.837
142	PARP1	poly(ADP-ribose) polymerase 1	1.119	9.006
100506443	ITPKB-IT1	ITPKB intronic transcript 1	1.501	3.719
105373117	LOC105373117		1.015	2.47
105373119	LOC105373119	uncharacterized LOC105373119	3.525	8.232
107985354	LOC107985354	uncharacterized LOC107985354	1.201	5.239
56997	COQ8A	coenzyme Q8A	-0.935	4.014
105373122	LOC105373122	uncharacterized LOC105373122	1.87	5.698
339500	ZNF678	zinc finger protein 678	0.538	2.529
116841	SNAP47	synaptosome associated protein 47	0.473	2.688
65094	JMJD4	jumonji domain containing 4	0.948	7.93
105373289	LOC105373289	LOC105373289	-1.026	3.093
339501	PRSS38	serine protease 38	1.59	2.258
107985355	LOC107985355	uncharacterized LOC107985355	1.533	9.432
89780	WNT3A	Wnt family member 3A	1.239	2.084
100506571	LINC02809	long intergenic non-protein coding RNA 2809	1.921	8.013
375	ARF1	ADP ribosylation factor 1	0.784	5.214
100500810	MIR3620	microRNA 3620	0.954	4.75
79169	C1orf35	chromosome 1 open reading frame 35	1.799	17.154
128308	MRPL55	mitochondrial ribosomal protein L55	1.409	14.482
2987	GUK1	guanylate kinase 1	0.684	4.534
57165	GJC2	gap junction protein gamma 2	-0.603	1.8
574432	IBA57-DT	IBA57 divergent transcript	1.895	9.433
574407	OBSCN-AS1	OBSCN antisense RNA 1	1.332	4.76
84033	OBSCN	obscurin, cytoskeletal calmodulin and titin-interacting RhoGEF	0.99	2.604
101927401	LOC101927401	uncharacterized LOC101927401	1.334	3.608
81559	TRIM11	tripartite motif containing 11	1.046	9.296
102465444	MIR6742	microRNA 6742	1.915	12.452
51127	TRIM17	tripartite motif containing 17	1.388	4.542
8290	H3-4	H3.4 histone, cluster member	1.971	7.781
92815	H2AC25	H2A clustered histone 25	1.794	6.612
128312	H2BC26	H2B clustered histone 26	2.183	7.041
100616308	MIR4666A	microRNA 4666a	3.434	6.825
100129094	BTNL10P	butyrophilin like 10, pseudogene	1.252	3.566
105373124	LOC105373124	uncharacterized LOC105373124	1.742	5.828
58480	RHOU	ras homolog family member U	-2.043	11.532
574029	DUSP5P1	dual specificity phosphatase 5 pseudogene 1	3.408	10.944
102723935	LOC102723935	uncharacterized LOC102723935	1.951	6.049
105373159	RAB4A-AS1	RAB4A antisense RNA 1	0.993	4.288
126731	CCSAP	centriole, cilia and spindle associated protein	0.826	5.199
58	ACTA1	actin alpha 1, skeletal muscle	1.141	3.396
101927478	NUP133-DT	NUP133 divergent transcript	1.319	1.479
101927532	LINC01736	long intergenic non-protein coding RNA 1736	-2.808	7.435
79605	PGBD5	piggyBac transposable element derived 5	2.404	6.568
107985357	LOC107985357	uncharacterized LOC107985357	3.164	4.053
107985358	LOC107985358	uncharacterized LOC107985358	-0.632	2.986
105373166	LOC105373166	replaced by ID 183	4.15	6.58
10753	CAPN9	calpain 9	1.185	1.884
107985359	LOC107985359	uncharacterized LOC107985359	2.22	4.773
101927604	LOC101927604	uncharacterized LOC101927604	1.479	7.272
79573	TTC13	tetratricopeptide repeat domain 13	1.241	14.637
64801	ARV1	ARV1 homolog, fatty acid homeostasis modulator	0.931	6.405
375061	FAM89A	family with sequence similarity 89 member A	-1.909	6.791
100302132	MIR1182	microRNA 1182	-2.245	8.977
128061	C1orf131	chromosome 1 open reading frame 131	1.408	15.102
8443	GNPAT	glyceronephosphate O-acyltransferase	0.559	4.718
112268256	LOC112268256		1.543	13.527
149371	EXOC8	exocyst complex component 8	-0.517	3.023
83932	SPRTN	SprT-like N-terminal domain	0.312	1.575
107985360	LOC107985360	uncharacterized LOC107985360	1.513	10.228
54583	EGLN1	egl-9 family hypoxia inducible factor 1	-0.651	3.098
100303453	TSNAX-DISC1	TSNAX-DISC1 readthrough (NMD candidate)	-0.407	1.409
100287814	LINC00582	long intergenic non-protein coding RNA 582	1.038	2.177
105373170	LOC105373170	uncharacterized LOC105373170	1.778	5.528
27184	DISC2	disrupted in schizophrenia 2	1.609	5.387
104472714	DISC1-IT1	DISC1 intronic transcript 1	3.079	11.742
105373172	LOC105373172	uncharacterized LOC105373172	1.109	2.011
101927711	LOC101927711	uncharacterized LOC101927711	2.766	5.728
105373201	LOC105373201	uncharacterized LOC105373201	1.499	1.808
80003	PCNX2	pecanex 2	1.099	5.184
84451	MAP3K21	mitogen-activated protein kinase kinase kinase 21	1.118	3.566
3775	KCNK1	potassium two pore domain channel subfamily K member 1	1.828	5.503
100616390	MIR4427	microRNA 4427	1.929	4.023
107985362	LOC107985362	uncharacterized LOC107985362	2.437	4.882
107985363	LOC107985363	uncharacterized LOC107985363	2.908	5.474
101927765	COA6-AS1	COA6 antisense RNA 1	1.162	8.553
388753	COA6	cytochrome c oxidase assembly factor 6	1.655	13.381
6894	TARBP1	TAR (HIV-1) RNA binding protein 1	1.389	12.029
101927787	LOC101927787	uncharacterized LOC101927787	1.925	1.876
105373209	LOC105373209	uncharacterized LOC105373209	1.968	2.854
105373208	LOC105373208	uncharacterized LOC105373208	2.636	3.968
105373210	LOC105373210	uncharacterized LOC105373210	4.678	11.622
107985364	LOC107985364	uncharacterized LOC107985364	3.804	11.358
100130249	LINC02961	long intergenic non-protein coding RNA 2961	2.499	4.377
107985365	LOC107985365	uncharacterized LOC107985365	1.956	3.344
105373211	LOC105373211		1.529	3.343
101927851	LNCATV	lncRNA negative regulator of antiviral signaling	1.306	2.918
107985366	LOC107985366		1.206	2.198
731656	LINC01348	long intergenic non-protein coding RNA 1348	1.407	2.744
107985746	LOC107985746		0.964	1.47
105379283	LOC105379283	uncharacterized LOC105379283	2.19	17.94
677802	SNORA14B	small nucleolar RNA, H/ACA box 14B	2.465	12.941
23029	RBM34	RNA binding motif protein 34	1.511	17.92
51742	ARID4B	AT-rich interaction domain 4B	1.152	9.936
100616224	MIR4753	microRNA 4753	1.331	3.13
9453	GGPS1	geranylgeranyl diphosphate synthase 1	0.522	3.426
6905	TBCE	tubulin folding cofactor E	0.867	10.886
148789	B3GALNT2	beta-1,3-N-acetylgalactosaminyltransferase 2	0.846	8.837
2786	GNG4	G protein subunit gamma 4	1.928	3.763
1130	LYST	lysosomal trafficking regulator	-0.586	2.643
105373215	LOC105373215	uncharacterized LOC105373215	1.395	2.794
[truncated: 17,935 more rows]

## Sheet: Supplementary Table 2
GeneID	Symbol	Description	log2 (Fold Change)	-log10 (p-Value)
100287102	DDX11L1	DEAD/H-box helicase 11 like 1 (pseudogene)	1.82	2.553
653635	WASH7P	WASP family homolog 7, pseudogene	1.088	2.401
102466751	MIR6859-1	microRNA 6859-1	2.04	4.769
729737	LOC729737	uncharacterized LOC729737	2.019	3.299
102725121	DDX11L17	DEAD/H-box helicase 11 like 17 (pseudogene)	2.044	2.316
102723897	WASH9P	WAS protein family homolog 9, pseudogene	1.12	2.202
102465909	MIR6859-2	microRNA 6859-2	1.842	4.066
100132287	LOC100132287	uncharacterized LOC100132287	1.525	2.802
113219467	MIR12136	microRNA 12136	2.111	2.885
100133331	LOC100133331	replaced by ID 100288069	1.305	2.349
107984841	LOC107984841	replaced by ID 100288069	0.923	1.503
107984847	LOC107984847	replaced by ID 100288069	1.154	1.612
107984849	LOC107984849	replaced by ID 100288069	1.402	1.867
105378580	LINC01409	long intergenic non-protein coding RNA 1409	1.132	2.04
79854	LINC00115	long intergenic non-protein coding RNA 115	1.844	4.759
643837	LINC01128	long intergenic non-protein coding RNA 1128	-0.834	1.654
284600	LOC284600	uncharacterized LOC284600	3.244	3.306
26155	NOC2L	NOC2 like nucleolar associated transcriptional repressor	0.653	1.416
339451	KLHL17	kelch like family member 17	1.874	5.631
84069	PLEKHN1	pleckstrin homology domain containing N1	2.818	5.143
84808	PERM1	PPARGC1 and ESRR induced regulator, muscle 1	3.283	5.833
57801	HES4	hes family bHLH transcription factor 4	1.673	2.663
9636	ISG15	ISG15 ubiquitin like modifier	3.741	5.112
100288175	LOC100288175	uncharacterized LOC100288175	2.047	3.041
112267874	LOC112267874	replaced by ID 105378948	1.475	1.322
54991	C1orf159	chromosome 1 open reading frame 159	1.268	2.927
8784	TNFRSF18	TNF receptor superfamily member 18	2.711	3.762
388581	C1QTNF12	C1q and TNF related 12	1.574	2.245
126789	PUSL1	pseudouridine synthase like 1	1.159	3.308
54973	INTS11	integrator complex subunit 11	0.541	1.326
83756	TAS1R3	taste 1 receptor member 3	1.811	2.502
81669	CCNL2	cyclin L2	1.094	2.145
107984868	LOC107984868		1.149	1.357
219293	ATAD3C	ATPase family AAA domain containing 3C	3.381	6.343
83858	ATAD3B	ATPase family AAA domain containing 3B	1.75	5.911
55210	ATAD3A	ATPase family AAA domain containing 3A	1.199	3.926
984	CDK11B	cyclin dependent kinase 11B	1.028	2.339
728642	CDK11A	cyclin dependent kinase 11A	1.431	2.7
2782	GNB1	G protein subunit beta 1	-0.904	2.254
163688	CALML6	calmodulin like 6	1.695	1.762
85452	CFAP74	cilia and flagella associated protein 74	2.47	2.139
107984872	LOC107984872	uncharacterized LOC107984872	3.073	1.933
105378589	LOC105378589	uncharacterized LOC105378589	2.844	3.611
2563	GABRD	gamma-aminobutyric acid type A receptor subunit delta	2.67	2.9
5590	PRKCZ	protein kinase C zeta	1.079	1.976
100506504	PRKCZ-AS1	PRKCZ antisense RNA 1	1.089	2.004
199990	FAAP20	FA core complex associated protein 20	0.723	1.916
6497	SKI	SKI proto-oncogene	-1.55	6.343
440556	PRDM16-DT	PRDM16 divergent transcript	-2.647	2.149
63976	PRDM16	PR/SET domain 16	-2.32	2.005
105378608	LOC105378608	uncharacterized LOC105378608	3.463	4.501
127262	TPRG1L	tumor protein p63 regulated 1 like	-1.355	3.099
49856	WRAP73	WD repeat containing, antisense to TP73	0.737	3.205
105378610	TP73-AS3	TP73 antisense RNA 3	2.983	2.075
57470	LRRC47	leucine rich repeat containing 47	-0.636	1.526
107984910	LOC107984910		1.913	3.03
55966	AJAP1	adherens junctions associated protein 1	-2.246	2.022
26038	CHD5	chromodomain helicase DNA binding protein 5	4.273	7.185
105376687	LOC105376687		5.66	2.946
388591	RNF207	ring finger protein 207	0.994	1.547
148645	ICMT-DT	ICMT divergent transcript	3.33	3.849
11332	ACOT7	acyl-CoA thioesterase 7	0.976	1.309
8718	TNFRSF25	TNF receptor superfamily member 25	1.344	1.737
57449	PLEKHG5	pleckstrin homology and RhoGEF domain containing G5	-1.3	2.088
110841581	CAMTA1-DT	CAMTA1 divergent transcript	1.705	2.577
105376689	LOC105376689	translation initiation factor IF-2	1.612	1.465
9341	VAMP3	vesicle associated membrane protein 3	-1.359	4.337
8863	PER3	period circadian regulator 3	-1.606	2.622
10911	UTS2	urotensin 2	3.184	3.514
3604	TNFRSF9	TNF receptor superfamily member 9	2.964	2.705
50651	SLC45A1	solute carrier family 45 member 1	-1.879	2.954
473	RERE	arginine-glutamic acid dipeptide repeats	-0.947	2.295
102465436	MIR6728	microRNA 6728	2.409	3.781
9563	H6PD	hexose-6-phosphate dehydrogenase/glucose 1-dehydrogenase	-1.814	7.654
100506022	LINC02606	long intergenic non-protein coding RNA 2606	-1.841	4.093
107985734	LOC107985734		1.492	3.312
644997	PIK3CD-AS1	PIK3CD antisense RNA 1	3.121	2.636
113391335	TMEM274P	transmembrane protein 274, pseudogene	2.376	4.018
100847055	MIR5697	microRNA 5697	2.544	2.396
116362	RBP7	retinol binding protein 7	-2.385	2.284
105376725	LOC105376725		1.126	1.494
100526739	CENPS-CORT	CENPS-CORT readthrough	1.085	3.488
378708	CENPS	centromere protein S	1.095	2.958
1325	CORT	cortistatin	1.569	3.189
105376733	LOC105376733	uncharacterized LOC105376733	-2.606	1.4
10747	MASP2	MBL associated serine protease 2	-0.833	1.382
100873935	MTOR-AS1	MTOR antisense RNA 1	-0.86	2.012
10218	ANGPTL7	angiopoietin like 7	-2.779	4.409
26270	FBXO6	F-box protein 6	1.131	2.661
10459	MAD2L2	mitotic arrest deficient 2 like 2	1.02	1.859
374946	DRAXIN	dorsal inhibitory axon guidance protein	2.873	3.515
284498	C1orf167	chromosome 1 open reading frame 167	-0.886	1.664
1185	CLCN6	chloride voltage-gated channel 6	-0.645	1.341
4878	NPPA	natriuretic peptide A	2.01	2.253
9927	MFN2	mitofusin 2	-0.912	2.788
60672	MIIP	migration and invasion inhibitory protein	1.034	3.344
102466982	MIR6729	microRNA 6729	1.957	3.393
943	TNFRSF8	TNF receptor superfamily member 8	-1.936	1.909
102465836	MIR7846	microRNA 7846	-3.278	10.682
7133	TNFRSF1B	TNF receptor superfamily member 1B	-1.992	1.989
107984917	LOC107984917		-2.534	2.7
55187	VPS13D	vacuolar protein sorting 13 homolog D	-0.989	4.003
677885	SNORA59A	small nucleolar RNA, H/ACA box 59A	0.904	1.46
126767	AADACL3	arylacetamide deacetylase like 3	-4.233	1.964
343069	HNRNPCL1	heterogeneous nuclear ribonucleoprotein C like 1	0.912	2.007
126755	LRRC38	leucine rich repeat containing 38	-3.546	2.628
55092	TMEM51	transmembrane protein 51	1.193	1.881
727684	TMEM51-AS2	TMEM51 antisense RNA 2	3.064	6.918
114827	FHAD1	forkhead associated phosphopeptide binding domain 1	2.183	2.798
101927417	FHAD1-AS1	FHAD1 antisense RNA 1	1.706	1.926
79814	AGMAT	agmatinase	1.785	4.11
6248	RSC1A1	regulator of solute carriers 1	-0.643	1.322
23207	PLEKHM2	pleckstrin homology and RUN domain containing M2	-0.641	1.715
440567	UQCRHL	ubiquinol-cytochrome c reductase hinge protein like	1.236	2.997
27129	HSPB7	heat shock protein family B (small) member 7	-5.531	8.477
348487	FAM131C	family with sequence similarity 131 member C	2.725	2.757
1969	EPHA2	EPH receptor A2	-1.741	2.261
128272	ARHGEF19	Rho guanine nucleotide exchange factor 19	1.377	2.061
79363	CPLANE2	ciliogenesis and planar polarity effector complex subunit 2	-1.417	3.544
107984921	LINC01772	long intergenic non-protein coding RNA 1772	1.245	2.524
284729	ESPNP	espin pseudogene	3.221	3.653
4237	MFAP2	microfibril associated protein 2	2.705	2.877
105376806	LOC105376806	uncharacterized LOC105376806	2.502	2.671
55920	RCC2	regulator of chromosome condensation 2	1.347	4.167
81569	ACTL8	actin like 8	7.256	5.222
127707	KLHDC7A	kelch domain containing 7A	-2.881	1.678
8659	ALDH4A1	aldehyde dehydrogenase 4 family member A1	-2.573	3.081
51154	MRTO4	MRT4 homolog, ribosome maturation factor	1.192	5.036
8574	AKR7A2	aldo-keto reductase family 7 member A2	-0.661	1.326
644068	RPS14P3	ribosomal protein S14 pseudogene 3	1.175	1.8
26279	PLA2G2D	phospholipase A2 group IID	3.274	2.326
64600	PLA2G2F	phospholipase A2 group IIF	3.589	2.457
79594	MUL1	mitochondrial E3 ubiquitin protein ligase 1	-1.248	3.202
65018	PINK1	PTEN induced kinase 1	-2.315	7.531
102464833	MIR6084	microRNA 6084	-2.807	7.383
100861548	PINK1-AS	PINK1 antisense RNA	-0.886	2.872
57576	KIF17	kinesin family member 17	-2.203	3.686
400745	SH2D5	SH2 domain containing 5	3.021	3.757
105376830	LOC105376830	uncharacterized LOC105376830	2.497	5.895
105376829	LOC105376829	uncharacterized LOC105376829	1.589	2.708
1889	ECE1	endothelin converting enzyme 1	-1.569	4.881
401944	LDLRAD2	low density lipoprotein receptor class A domain containing 2	-1.713	2.652
3339	HSPG2	heparan sulfate proteoglycan 2	-3.128	6.446
105376845	LOC105376845	uncharacterized LOC105376845	1.407	1.32
2046	EPHA8	EPH receptor A8	5.168	4.277
729059	TEX46	testis expressed 46	2.037	1.567
3352	HTR1D	5-hydroxytryptamine receptor 1D	2.922	2.497
100996511	LINC01355	long intergenic non-protein coding RNA 1355	2.398	6.704
80818	ZNF436	zinc finger protein 436	-1.11	2.524
1870	E2F2	E2F transcription factor 2	3.48	7.2
101928163	LOC101928163	uncharacterized LOC101928163	3.114	3.886
259283	MDS2	myelodysplastic syndrome 2 translocation associated	3.174	2.34
11313	LYPLA2	lysophospholipase 2	0.638	1.578
2582	GALE	UDP-galactose-4-epimerase	1.353	2.373
1269	CNR2	cannabinoid receptor 2	4.121	3.233
10772	SRSF10	serine and arginine rich splicing factor 10	0.557	1.962
105376871	GRHL3-AS1	GRHL3 antisense RNA 1	3.285	4.128
57822	GRHL3	grainyhead like transcription factor 3	3.849	4.969
100750325	RCAN3AS	RCAN3 antisense RNA	2.534	3.79
10250	SRRM1	serine and arginine repetitive matrix 1	1.223	4.242
102465437	MIR6731	microRNA 6731	3.696	3.414
107984932	LOC107984932		2.743	3.029
57035	RSRP1	arginine and serine rich protein 1	0.795	1.431
55219	MACO1	macoilin 1	0.637	1.528
57134	MAN1C1	mannosidase alpha class 1C member 1	-2.371	4.343
57190	SELENON	selenoprotein N	-1.498	5.501
3925	STMN1	stathmin 1	2.613	7.061
100500808	MIR3917	microRNA 3917	2.115	3.607
101928216	LOC101928216		2.211	1.556
79927	FAM110D	family with sequence similarity 110 member D	-3.454	6.46
51042	ZNF593	zinc finger protein 593	1.117	2.831
10256	CNKSR1	connector enhancer of kinase suppressor of Ras 1	1.425	1.694
64793	CEP85	centrosomal protein 85	1.351	4.65
83442	SH3BGRL3	SH3 domain binding glutamate rich protein like 3	1.098	2.073
91544	UBXN11	UBX domain protein 11	0.976	1.858
1043	CD52	CD52 molecule	2.476	2.243
55057	CRYBG2	crystallin beta-gamma domain containing 2	3.459	4.16
79947	DHDDS	dehydrodolichyl diphosphate synthase subunit	-1.457	4.298
55650	PIGV	phosphatidylinositol glycan anchor biosynthesis class V	-0.883	1.887
2810	SFN	stratifin	2.544	2.586
63906	GPATCH3	G-patch domain containing 3	-0.5	1.465
23038	WDTC1	WD and tetratricopeptide repeats 1	-0.884	2.22
644961	ACTG1P20	actin gamma 1 pseudogene 20	1.407	2.505
10163	WASF2	WASP family member 2	-0.968	3.41
2537	IFI6	interferon alpha inducible protein 6	3.406	3.555
23673	STX12	syntaxin 12	-0.928	3.123
93974	ATP5IF1	ATP synthase inhibitory factor subunit 1	1.412	4.669
83667	SESN2	sestrin 2	-1.254	2.592
65979	PHACTR4	phosphatase and actin regulator 4	0.511	1.753
1104	RCC1	regulator of chromosome condensation 1	1.478	3.712
8420	SNHG3	small nucleolar RNA host gene 3	2.107	5.826
6080	SNORA73A	small nucleolar RNA, H/ACA box 73A	2.019	2.714
26768	SNORA73B	small nucleolar RNA, H/ACA box 73B	2.021	2.81
54952	TRNAU1AP	tRNA selenocysteine 1 associated protein 1	0.847	3.318
85028	SNHG12	small nucleolar RNA host gene 12	2.066	6.759
692212	SNORD99	small nucleolar RNA, C/D box 99	3.148	6.478
677838	SNORA61	small nucleolar RNA, H/ACA box 61	3.013	9.362
677825	SNORA44	small nucleolar RNA, H/ACA box 44	1.159	1.944
692073	SNORA16A	small nucleolar RNA, H/ACA box 16A	1.39	2.49
6883	TAF12	TATA-box binding protein associated factor 12	0.639	1.524
10691	GMEB1	glucocorticoid modulatory element binding protein 1	0.42	1.62
399474	TMEM200B	transmembrane protein 200B	-1.289	1.49
6429	SRSF4	serine and arginine rich splicing factor 4	0.552	1.581
107984933	LOC107984933	uncharacterized LOC107984933	-3.414	1.829
107984934	LOC107984934	uncharacterized LOC107984934	-2.737	1.798
105378622	LINC01778	long intergenic non-protein coding RNA 1778	-1.528	1.638
9672	SDC3	syndecan 3	-1.277	3.019
692234	SNORD103A	small nucleolar RNA, C/D box 103A	1.112	1.766
692235	SNORD103B	small nucleolar RNA, C/D box 103B	1.099	1.735
51538	ZCCHC17	zinc finger CCHC-type containing 17	0.765	2.543
105378625	LOC105378625	uncharacterized LOC105378625	4.351	2.552
284551	LINC01226	long intergenic non-protein coding RNA 1226	2.418	1.308
64129	TINAGL1	tubulointerstitial nephritis antigen like 1	-2.057	2.306
3061	HCRTR1	hypocretin receptor 1	-1.113	3.304
90853	SPOCD1	SPOC domain containing 1	2.233	1.9
55116	TMEM39B	transmembrane protein 39B	0.855	2.095
100847018	MIR5585	microRNA 5585	2.544	2.344
79140	CCDC28B	coiled-coil domain containing 28B	0.913	1.828
56063	TMEM234	transmembrane protein 234	0.979	2.504
149069	DCDC2B	doublecortin domain containing 2B	1.212	2.221
3932	LCK	LCK proto-oncogene, Src family tyrosine kinase	2.227	1.862
3065	HDAC1	histone deacetylase 1	0.847	2.934
65108	MARCKSL1	MARCKS like 1	1.331	1.906
100128071	FAM229A	family with sequence similarity 229 member A	1.018	1.332
339487	ZBTB8OS	zinc finger and BTB domain containing 8 opposite strand	1.253	5.323
8565	YARS1	tyrosyl-tRNA synthetase 1	0.788	1.996
252995	FNDC5	fibronectin type III domain containing 5	-1.444	1.707
3208	HPCA	hippocalcin	1.975	5.595
113452	TMEM54	transmembrane protein 54	1.006	1.629
105378632	LOC105378632	uncharacterized LOC105378632	2.178	1.575
113451	AZIN2	antizyme inhibitor 2	1.036	2.128
100500853	MIR3605	microRNA 3605	-1.212	3.538
101929464	PHC2-AS1	PHC2 antisense RNA 1	2.021	2.341
114784	CSMD2	CUB and Sushi multiple domains 2	3.142	3.426
84970	C1orf94	chromosome 1 open reading frame 94	5.339	2.564
2707	GJB3	gap junction protein beta 3	3.069	2.464
2701	GJA4	gap junction protein alpha 4	-2.592	3.675
58512	DLGAP3	DLG associated protein 3	1.789	1.623
6421	SFPQ	splicing factor proline and glutamine rich	0.577	2.467
339488	TFAP2E	transcription factor AP-2 epsilon	1.371	2.362
105378645	TFAP2E-AS1	TFAP2E antisense RNA 1	1.662	2.707
63967	CLSPN	claspin	3.971	11.166
26523	AGO1	argonaute RISC component 1	-0.631	1.93
105378647	LOC105378647	uncharacterized LOC105378647	2.281	3.95
54936	ADPRS	ADP-ribosylserine hydrolase	0.598	1.814
55700	MAP7D1	MAP7 domain containing 1	-1.085	1.773
83931	STK40	serine/threonine kinase 40	-0.983	2.586
127700	OSCP1	organic solute carrier partner 1	-0.733	1.731
2899	GRIK3	glutamate ionotropic receptor kainate type subunit 3	-3.062	2.045
105378649	LOC105378649	uncharacterized LOC105378649	-0.671	1.448
29889	GNL2	G protein nucleolar 2	1.161	3.848
284654	RSPO1	R-spondin 1	-2.451	1.345
55143	CDCA8	cell division cycle associated 8	4.106	14.409
79693	YRDC	yrdC N6-threonylcarbamoyltransferase domain containing	0.848	1.375
127687	C1orf122	chromosome 1 open reading frame 122	0.86	1.434
51118	UTP11	UTP11 small subunit processome component	0.894	2.008
54933	RHBDL2	rhomboid like 2	2.17	4.704
4725	NDUFS5	NADH:ubiquinone oxidoreductase subunit S5	1.396	3.104
353500	BMP8A	bone morphogenetic protein 8a	1.418	3.229
84618	NT5C1A	5'-nucleotidase, cytosolic IA	-3.029	2.258
51440	HPCAL4	hippocalcin like 4	1.749	1.375
105378951	LOC105378951		2.492	2.464
107985740	LINC02811	long intergenic non-protein coding RNA 2811	2.744	2.733
105378665	LOC105378665		1.959	1.473
54802	TRIT1	tRNA isopentenyltransferase 1	1.217	5.126
105378669	LOC105378669	uncharacterized LOC105378669	1.463	1.432
1298	COL9A2	collagen type IX alpha 2 chain	2.032	2.369
65243	ZFP69B	ZFP69 zinc finger protein B	1.817	4.815
339559	ZFP69	ZFP69 zinc finger protein	0.666	1.598
105378672	EXO5-DT	EXO5 divergent transcript	2.07	4.277
64789	EXO5	exonuclease 5	1.092	3.414
105378675	LOC105378675	uncharacterized LOC105378675	3.171	5.256
100130557	NFYC-AS1	NFYC antisense RNA 1	1.05	3.448
4802	NFYC	nuclear transcription factor Y subunit gamma	0.508	1.365
1503	CTPS1	CTP synthase 1	2.095	5.234
100507178	SLFNL1-AS1	SLFNL1 antisense RNA 1	1.361	4.427
200172	SLFNL1	schlafen like 1	1.82	4.119
100132074	FOXO6	forkhead box O6	1.622	1.978
101929901	FOXO6-AS1	FOXO6 antisense RNA 1	3.922	7.746
105378678	LOC105378678	uncharacterized LOC105378678	3.827	4.437
1907	EDN2	endothelin 2	5.995	8.882
728621	CCDC30	coiled-coil domain containing 30	1.055	1.751
10465	PPIH	peptidylprolyl isomerase H	1.557	9.303
4904	YBX1	Y-box binding protein 1	0.868	1.552
149461	CLDN19	claudin 19	-3.173	3.305
100129924	TMEM269	transmembrane protein 269	1.266	1.91
114625	ERMAP	erythroblast membrane associated protein (Scianna blood group)	-0.679	1.686
51058	ZNF691	zinc finger protein 691	1.131	5.21
339539	LOC339539	uncharacterized LOC339539	2.065	2.077
6513	SLC2A1	solute carrier family 2 member 1	2.443	3.289
440584	SLC2A1-DT	SLC2A1 divergent transcript	2.896	4.756
440585	FAM183A	family with sequence similarity 183 member A	2.399	2.602
10969	EBNA1BP2	EBNA1 binding protein 2	0.922	1.851
7075	TIE1	tyrosine kinase with immunoglobulin like and EGF like domains 1	-3.212	6.23
105378687	CDC20-DT	CDC20 divergent transcript	1.45	2.393
991	CDC20	cell division cycle 20	3.864	8.94
102466723	MIR6734	microRNA 6734	2.33	5.428
112268225	LOC112268225	uncharacterized LOC112268225	2.265	5.315
107984947	MED8-AS1	MED8 antisense RNA 1	0.832	2.526
81888	HYI	hydroxypyruvate isomerase (putative)	0.784	1.416
100132774	KDM4A-AS1	KDM4A antisense RNA 1	0.968	3.611
101929592	ST3GAL3-AS1	ST3GAL3 antisense RNA 1	1.265	1.603
9048	ARTN	artemin	4.558	8.895
105378688	LINC02918	long intergenic non-protein coding RNA 2918	2.116	4.618
1802	DPH2	diphthamide biosynthesis 2	0.898	2.035
533	ATP6V0B	ATPase H+ transporting V0 subunit b	1.396	3.61
149473	CCDC24	coiled-coil domain containing 24	1.543	3.102
6536	SLC6A9	solute carrier family 6 member 9	1.336	1.988
107984948	LOC107984948	uncharacterized LOC107984948	2.811	5.091
55929	DMAP1	DNA methyltransferase 1 associated protein 1	0.801	2.062
100874278	ERI3-IT1	ERI3 intronic transcript 1	1.421	3.774
339541	ARMH1	armadillo like helical domain containing 1	2.738	4.122
105378690	LOC105378690	uncharacterized LOC105378690	1.777	2.155
26828	RNU5F-1	RNA, U5F small nuclear 1	2.035	1.629
11004	KIF2C	kinesin family member 2C	4.063	13.511
109623476	SNORD160	small nucleolar RNA, C/D box 160	3.266	4.084
94162	SNORD38A	small nucleolar RNA, C/D box 38A	1.946	4.231
94163	SNORD38B	small nucleolar RNA, C/D box 38B	3.749	11.708
266675	BEST4	bestrophin 4	1.696	2.158
57643	ZSWIM5	zinc finger SWIM-type containing 5	-1.461	1.651
84842	HPDL	4-hydroxyphenylpyruvate dioxygenase like	2.082	2.791
4595	MUTYH	mutY DNA glycosylase	1.301	4.83
126661	CCDC163	CCDC163 homolog	1.255	1.943
25974	MMACHC	metabolism of cobalamin associated C	1.488	4.881
5052	PRDX1	peroxiredoxin 1	1.487	3.292
10327	AKR1A1	aldo-keto reductase family 1 member A1	0.706	1.488
4678	NASP	nuclear autoantigenic sperm protein	1.813	5.488
728963	RPS15AP10	ribosomal protein S15a pseudogene 10	2.839	6.677
23139	MAST2	microtubule associated serine/threonine kinase 2	1.077	3.315
105378694	LOC105378694	uncharacterized LOC105378694	2.758	6.67
101929626	LOC101929626	uncharacterized LOC101929626	2.109	1.954
541468	LURAP1	leucine rich adaptor protein 1	-1.718	2.956
8438	RAD54L	RAD54 like	2.873	10.936
7388	UQCRH	ubiquinol-cytochrome c reductase hinge protein	1.161	2.518
729041	FAAHP1	fatty acid amide hydrolase pseudogene 1	1.742	1.812
127343	DMBX1	diencephalon/mesencephalon homeobox 1	1.938	1.446
148932	MOB3C	MOB kinase activator 3C	-1.149	3.518
100130197	EFCAB14-AS1	EFCAB14 antisense RNA 1	-1.938	8.93
9813	EFCAB14	EF-hand calcium binding domain 14	-1.683	6.681
1580	CYP4B1	cytochrome P450 family 4 subfamily B member 1	-3.687	2.968
1579	CYP4A11	cytochrome P450 family 4 subfamily A member 11	-2.162	1.713
105378701	LOC105378701	uncharacterized LOC105378701	1.54	2.288
100874253	LINC00853	long intergenic non-protein coding RNA 853	1.631	1.848
6886	TAL1	TAL bHLH transcription factor 1, erythroid differentiation factor	-2.944	4.268
6491	STIL	STIL centriolar assembly protein	2.779	9.558
2301	FOXE3	forkhead box E3	2.248	2.009
84793	FOXD2-AS1	FOXD2 adjacent opposite strand RNA 1	1.22	1.721
388630	TRABD2B	TraB domain containing 2B	-1.936	1.679
1996	ELAVL4	ELAV like RNA binding protein 4	3.039	2.688
63950	DMRTA2	DMRT like family A2	4.097	2.908
105378715	FAF1-AS1	FAF1 antisense RNA 1	2.437	6.122
112268262	LOC112268262	replaced by ID 11124	1.653	2.375
100616189	MIR4421	microRNA 4421	-3.041	1.886
26994	RNF11	ring finger protein 11	-1.087	2.245
2060	EPS15	epidermal growth factor receptor pathway substrate 15	-0.695	2.317
441884	CALR4P	calreticulin 4, pseudogene	1.937	1.934
4898	NRDC	nardilysin convertase	0.539	1.499
105378721	LOC105378721		0.563	1.726
9372	ZFYVE9	zinc finger FYVE-type containing 9	-1.213	4.075
4998	ORC1	origin recognition complex subunit 1	2.692	5.966
23318	TUT4	terminal uridylyl transferase 4	0.804	1.435
105378723	LOC105378723	uncharacterized LOC105378723	2.095	3.362
348378	SHISAL2A	shisa like 2A	3.044	3.314
79699	ZYG11B	zyg-11 family member B, cell cycle regulator	-0.943	3.2
440590	ZYG11A	zyg-11 family member A, cell cycle regulator	3.166	5.505
127435	PODN	podocan	-2.876	3.034
6512	SLC1A7	solute carrier family 1 member 7	-3.567	3.619
4116	MAGOH	mago homolog, exon junction complex subunit	1.75	5.695
100507564	MAGOH-DT	MAGOH divergent transcript	1.625	3.863
7804	LRP8	LDL receptor related protein 8	3.036	7.487
105378728	LOC105378728	uncharacterized LOC105378728	4.264	7.682
105378726	LOC105378726	uncharacterized LOC105378726	4.048	7.49
105378731	LOC105378731	uncharacterized LOC105378731	3.374	3.568
105378730	LOC105378730		3.519	4.121
1733	DIO1	iodothyronine deiodinase 1	2.026	1.611
51668	HSPB11	heat shock protein family B (small) member 11	1.45	4.622
619518	SSBP3-AS1	SSBP3 antisense RNA 1	1.653	3.195
26027	ACOT11	acyl-CoA thioesterase 11	1.867	2.341
100527960	MROH7-TTC4	MROH7-TTC4 readthrough (NMD candidate)	1.188	2.988
374977	MROH7	maestro heat like repeat family member 7	2.452	2.996
7268	TTC4	tetratricopeptide repeat domain 4	0.554	1.689
107984958	DHCR24-DT	DHCR24 divergent transcript	2.657	5.014
7809	BSND	barttin CLCNK type accessory subunit beta	3.362	3.242
8613	PLPP3	phospholipid phosphatase 3	-3.206	6.617
1600	DAB1	DAB adaptor protein 1	-1.703	1.71
105378746	LOC105378746	uncharacterized LOC105378746	3.63	2.081
115209	OMA1	OMA1 zinc metallopeptidase	0.555	1.318
3725	JUN	Jun proto-oncogene, AP-1 transcription factor subunit	-2.433	6.408
101926907	LOC101926907	uncharacterized LOC101926907	1.42	2.75
729467	HSD52	uncharacterized LOC729467	-3.631	3.127
51361	HOOK1	hook microtubule tethering protein 1	1.45	1.514
4774	NFIA	nuclear factor I A	-1.918	3.398
100422902	MIR3116-1	microRNA 3116-1	1.681	1.524
100422946	MIR3116-2	microRNA 3116-2	1.616	1.443
7398	USP1	ubiquitin specific peptidase 1	1.369	4.175
199899	LINC00466	long intergenic non-protein coding RNA 466	2.986	2.386
29929	ALG6	ALG6 alpha-1,3-glucosyltransferase	0.791	2.05
23421	ITGB3BP	integrin subunit beta 3 binding protein	1.134	3.394
102724319	LOC102724319	uncharacterized LOC102724319	2.38	3.178
84455	EFCAB7	EF-hand calcium binding domain 7	0.644	1.388
79469	DLEU2L	deleted in lymphocytic leukemia 2 like	1.031	1.785
5236	PGM1	phosphoglucomutase 1	-1.587	2.235
107984966	LOC107984966	uncharacterized LOC107984966	-1.486	1.637
57685	CACHD1	cache domain containing 1	-1.606	2.254
3716	JAK1	Janus kinase 1	-1.419	4.465
102724416	LOC102724416	uncharacterized LOC102724416	1.605	2.151
112268227	LOC112268227	uncharacterized LOC112268227	2.091	2.543
3953	LEPR	leptin receptor	-3.913	12.021
54741	LEPROT	leptin receptor overlapping transcript	-1.472	4.915
101927139	PDE4B-AS1	PDE4B antisense RNA 1	2.65	1.5
84251	SGIP1	SH3GL interacting endocytic adaptor 1	1.764	1.592
100422871	MIR3117	microRNA 3117	2.646	1.804
400757	C1orf141	chromosome 1 open reading frame 141	2.685	1.851
3595	IL12RB2	interleukin 12 receptor subunit beta 2	2.653	3.033
105378779	LOC105378779		2.707	3.645
55970	GNG12	G protein subunit gamma 12	-1.732	3.286
79971	WLS	Wnt ligand secretion mediator	-1.83	2.083
55635	DEPDC1	DEP domain containing 1	4.132	9.277
105378783	LOC105378783	uncharacterized LOC105378783	3.731	1.746
9295	SRSF11	serine and arginine rich splicing factor 11	1.738	4.941
102724548	HHLA3-AS1	HHLA3 antisense RNA 1	2.011	3.607
5733	PTGER3	prostaglandin E receptor 3	-4.261	4.814
107985517	LOC107985517		-1.948	1.31
100132618	ZRANB2-AS1	ZRANB2 antisense RNA 1	-1.462	3.505
9406	ZRANB2	zinc finger RANBP2-type containing 2	0.914	2.547
257194	NEGR1	neuronal growth regulator 1	-2.217	1.918
105378796	LOC105378796	uncharacterized LOC105378796	1.697	1.443
431707	LHX8	LIM homeobox 8	3.342	1.43
204962	SLC44A5	solute carrier family 44 member 5	2.425	1.959
5876	RABGGTB	Rab geranylgeranyltransferase subunit beta	1.072	3.096
692085	SNORD45C	small nucleolar RNA, C/D box 45C	1.824	1.835
4438	MSH4	mutS homolog 4	1.475	1.791
256435	ST6GALNAC3	ST6 N-acetylgalactosaminide alpha-2,6-sialyltransferase 3	-3.172	5.116
10026	PIGK	phosphatidylinositol glycan anchor biosynthesis class K	-1.059	1.946
105378808	LOC105378808	uncharacterized LOC105378808	1.462	1.64
26289	AK5	adenylate kinase 5	-2.77	3.462
23032	USP33	ubiquitin specific peptidase 33	-0.67	1.984
11080	DNAJB4	DnaJ heat shock protein family (Hsp40) member B4	-1.324	2.515
54810	GIPC2	GIPC PDZ domain containing family member 2	-2.804	3.133
10561	IFI44	interferon induced protein 44	2.203	2.159
64123	ADGRL4	adhesion G protein-coupled receptor L4	-3.307	5.113
107984998	LOC107984998	uncharacterized LOC107984998	-3.251	4.016
101927412	LINC01781	long intergenic non-protein coding RNA 1781	3.803	1.588
23266	ADGRL2	adhesion G protein-coupled receptor L2	-1.351	1.356
103283057	LINC01362	long intergenic non-protein coding RNA 1362	2.134	2.46
101927587	LINC01725	long intergenic non-protein coding RNA 1725	2.139	2.272
112268230	LOC112268230		2.764	1.353
2787	GNG5	G protein subunit gamma 5	1.098	2.502
100505741	SPATA1	spermatogenesis associated 1	0.914	1.532
117178	SSX2IP	SSX family member 2 interacting protein	1.638	3.959
255231	MCOLN2	mucolipin TRP cation channel 2	3.39	4.84
55283	MCOLN3	mucolipin TRP cation channel 3	1.805	1.538
148423	C1orf52	chromosome 1 open reading frame 52	0.615	1.473
3491	CCN1	cellular communication network factor 1	-1.718	1.957
255631	COL24A1	collagen type XXIV alpha 1 chain	2.336	3.037
105378824	LINC02795	long intergenic non-protein coding RNA 2795	1.916	1.894
105378825	LOC105378825	uncharacterized LOC105378825	2.442	2.881
57489	ODF2L	outer dense fiber of sperm tails 2 like	1.549	2.989
105378828	CLCA4-AS1	CLCA4 antisense RNA 1	-1.807	4.325
51100	SH3GLB1	SH3 domain containing GRB2 like, endophilin B1	-1.487	4.916
339524	LINC01140	long intergenic non-protein coding RNA 1140	-2.405	3.538
8543	LMO4	LIM domain only 4	1.157	1.42
105378833	LOC105378833	uncharacterized LOC105378833	1.727	1.919
101927871	LOC101927871	uncharacterized LOC101927871	2.937	1.374
2633	GBP1	guanylate binding protein 1	1.784	1.874
115362	GBP5	guanylate binding protein 5	3.274	3.637
84230	LRRC8C	leucine rich repeat containing 8 VRAC subunit C	-1.78	2.322
492303	GEMIN8P4	gem nuclear organelle associated protein 8 pseudogene 4	1.02	1.871
284695	ZNF326	zinc finger protein 326	0.815	1.881
105378855	LINC02788	long intergenic non-protein coding RNA 2788	1.749	1.965
8317	CDC7	cell division cycle 7	1.996	4.895
102723436	LOC102723436	uncharacterized LOC102723436	-1.632	1.512
7049	TGFBR3	transforming growth factor beta receptor 3	-3.865	7.267
11146	GLMN	glomulin, FKBP associated protein	0.872	2.179
79871	RPAP2	RNA polymerase II associated protein 2	1.428	4.969
2672	GFI1	growth factor independent 1 transcriptional repressor	1.665	1.885
388650	DIPK1A	divergent protein kinase domain 1A	-1.468	3.088
22823	MTF2	metal response element binding transcription factor 2	1.03	2.987
50999	TMED5	transmembrane p24 trafficking protein 5	-1.208	2.122
343099	CCDC18	coiled-coil domain containing 18	2.168	5.301
107985521	LOC107985521	uncharacterized LOC107985521	1.524	1.815
100131564	CCDC18-AS1	CCDC18 antisense RNA 1	1.262	1.761
8412	BCAR3	BCAR3 adaptor protein, NSP family member	-1.224	1.651
100129046	BCAR3-AS1	BCAR3 antisense RNA 1	-1.439	2.04
101928079	SLC44A3-AS1	SLC44A3 antisense RNA 1	1.244	1.452
105378862	LOC105378862	replaced by ID 729970	-1.091	1.91
729970	CNN3-DT	CNN3 divergent transcript	-1.419	1.902
25950	RWDD3	RWD domain containing 3	0.786	1.939
101928219	LOC101928219	uncharacterized LOC101928219	-3.73	3.61
58155	PTBP2	polypyrimidine tract binding protein 2	0.669	1.436
1806	DPYD	dihydropyrimidine dehydrogenase	-1.961	2.465
100873932	DPYD-AS1	DPYD antisense RNA 1	-2.447	3.952
9890	PLPPR4	phospholipid phosphatase related 4	-2.98	2.824
54873	PALMD	palmdelphin	-3.034	4.149
64645	MFSD14A	major facilitator superfamily domain containing 14A	-0.899	2.067
163786	SASS6	SAS-6 centriolar assembly protein	1.44	4.813
54482	TRMT13	tRNA methyltransferase 13 homolog	0.818	1.943
127495	LRRC39	leucine rich repeat containing 39	0.941	2.213
54112	GPR88	G protein-coupled receptor 88	-2.378	2.025
102606465	DPH5-DT	DPH5 divergent transcript	0.989	1.761
101928334	LOC101928334	uncharacterized LOC101928334	-4.052	4.624
101928370	S1PR1-DT	S1PR1 divergent transcript	-2.61	3.667
1901	S1PR1	sphingosine-1-phosphate receptor 1	-4.102	5.956
1301	COL11A1	collagen type XI alpha 1 chain	3.245	3.066
648740	ACTG1P4	actin gamma 1 pseudogene 4	0.939	1.609
276	AMY1A	amylase alpha 1A	1.694	2.111
277	AMY1B	amylase alpha 1B	1.813	2.319
278	AMY1C	amylase alpha 1C	1.656	2.048
148545	NBPF4	NBPF member 4	3.303	2.253
653149	NBPF6	NBPF member 6	2.451	1.382
55119	PRPF38B	pre-mRNA processing factor 38B	1.442	4.073
163479	FNDC7	fibronectin type III domain containing 7	2.173	1.393
105378891	LOC105378891	uncharacterized LOC105378891	1.572	1.326
642864	SPATA42	spermatogenesis associated 42	2.777	1.858
29899	GPSM2	G protein signaling modulator 2	0.869	2.265
22911	WDR47	WD repeat domain 47	-0.721	1.656
677766	SCARNA2	small Cajal body-specific RNA 2	1.753	2.06
127003	CFAP276	cilia and flagella associated protein 276	1.92	2.382
84722	PSRC1	proline and serine rich coiled-coil 1	3.227	11.282
343263	MYBPHL	myosin binding protein H like	1.987	1.797
284612	SYPL2	synaptophysin like 2	-2.286	2.884
127002	ATXN7L2	ataxin 7 like 2	1.49	3.22
57463	AMIGO1	adhesion molecule with Ig like domain 1	-1.628	3.317
83873	GPR61	G protein-coupled receptor 61	2.369	2.202
2949	GSTM5	glutathione S-transferase mu 5	-3.354	4.467
2947	GSTM3	glutathione S-transferase mu 3	-1.896	2.303
1435	CSF1	colony stimulating factor 1	-1.954	2.221
10768	AHCYL1	adenosylhomocysteinase like 1	-0.99	2.672
85369	STRIP1	striatin interacting protein 1	-0.447	1.353
388662	SLC6A17	solute carrier family 6 member 17	2.272	1.687
440600	RBM15-AS1	RBM15 antisense RNA 1	1.32	1.529
84432	PROK1	prokineticin 1	-3.985	4.227
643160	CYMP	chymosin, pseudogene	-4.088	3.05
3737	KCNA2	potassium voltage-gated channel subfamily A member 2	-2.166	1.669
963	CD53	CD53 molecule	1.88	2.232
55791	LRIF1	ligand dependent nuclear receptor interacting factor 1	1.169	3.637
79084	WDR77	WD repeat domain 77	0.738	1.722
5906	RAP1A	RAP1A, member of RAS oncogene family	-0.716	1.334
100129269	LINC01160	long intergenic non-protein coding RNA 1160	1.596	1.614
55924	INKA2	inka box actin regulator 2	-1.88	3.049
3752	KCND3	potassium voltage-gated channel subfamily D member 3	-1.758	1.495
105378909	LINC02884	long intergenic non-protein coding RNA 2884	-5.089	7.526
7482	WNT2B	Wnt family member 2B	-1.008	2.084
829	CAPZA1	capping actin protein of muscle Z-line subunit alpha 1	0.942	2.39
4343	MOV10	Mov10 RISC complex RNA helicase	0.595	1.628
333926	PPM1J	protein phosphatase, Mg2+/Mn2+ dependent 1J	1.751	2.427
284467	TAFA3	TAFA chemokine like family member 3	4.031	5.928
100996702	LINC01356	long intergenic non-protein coding RNA 1356	3.026	4.283
105378912	LINC01357	long intergenic non-protein coding RNA 1357	4.044	3.905
105378911	LOC105378911	uncharacterized LOC105378911	4.659	5.303
246182	AKR7A2P1	AKR7A2 pseudogene 1	1.425	1.86
100506392	SLC16A1-AS1	SLC16A1 antisense RNA 1	1.482	1.801
107985189	LOC107985189	uncharacterized LOC107985189	2.017	2.775
10745	PHTF1	putative homeodomain transcription factor 1	0.638	1.32
26191	PTPN22	protein tyrosine phosphatase non-receptor type 22	1.666	1.776
204851	HIPK1	homeodomain interacting protein kinase 1	-1.549	4.841
105378913	LOC105378913		1.752	2.265
7812	CSDE1	cold shock domain containing E1	-1.047	2.084
105378915	LOC105378915	uncharacterized LOC105378915	-3.454	1.468
112840934	NGF-AS1	NGF antisense RNA 1	-5.773	5.112
845	CASQ2	calsequestrin 2	-3.562	3.418
55356	SLC22A15	solute carrier family 22 member 15	1.343	1.447
101929023	LINC01762	long intergenic non-protein coding RNA 1762	1.947	2.183
112268235	LOC112268235	uncharacterized LOC112268235	2.244	4.778
105378925	LOC105378925	uncharacterized LOC105378925	2.349	4.859
105378924	LOC105378924	uncharacterized LOC105378924	1.469	1.393
914	CD2	CD2 molecule	2.506	2.486
101929099	CD101-AS1	CD101 antisense RNA 1	1.041	1.689
8458	TTF2	transcription termination factor 2	1.022	2.985
80263	TRIM45	tripartite motif containing 45	1.054	1.775
6913	TBX15	T-box transcription factor 15	-3.565	5.612
104472716	WARS2-IT1	WARS2 intronic transcript 1	-1.16	1.901
107985192	LOC107985192	uncharacterized LOC107985192	1.524	2.101
105378936	LOC105378936	replaced by ID 26227	2.888	4.426
83998	REG4	regenerating family member 4	4.625	1.946
105378938	LOC105378938		2.063	3.656
343505	NBPF7P	NBPF member 7, pseudogene	1.117	2.147
101929178	LOC101929178	uncharacterized LOC101929178	2.414	2.837
105378939	LOC105378939		2.237	1.526
105378941	LOC105378941		-1.086	1.539
101929788	LOC101929788	uncharacterized LOC101929788	1.695	1.567
728841	NBPF8	NBPF member 8	0.964	2.615
767846	PFN1P2	profilin 1 pseudogene 2	1.294	3.563
107985524	LOC107985524	uncharacterized LOC107985524	-2.182	4.249
105378944	LOC105378944	uncharacterized LOC105378944	2.251	2.766
105378943	LOC105378943		1.608	1.388
101060684	NBPF26	NBPF member 26	0.896	2.231
653505	PPIAL4A	peptidylprolyl isomerase A like 4A	1.488	3.359
107985763	TRN-GTT11-1	tRNA-Asn (anticodon GTT) 11-1	2.12	1.557
2210	FCGR1BP	Fc gamma receptor Ib, pseudogene	2.697	6.665
100996318	LOC100996318	uncharacterized LOC100996318	2.605	3.407
653820	FAM72B	family with sequence similarity 72 member B	3.248	7.768
107985193	LOC107985193	uncharacterized LOC107985193	1.091	2.053
100873165	SRGAP2-AS1	SRGAP2 antisense RNA 1	1.151	1.7
107985194	LINC02798	long intergenic non-protein coding RNA 2798	-1.791	1.836
105371172	LOC105371172	uncharacterized LOC105371172	-1.383	1.476
338391	H2BP2	H2B histone pseudogene 2	1.459	1.848
100132417	FCGR1CP	Fc gamma receptor Ic, pseudogene	2.911	7.787
554282	FAM72C	family with sequence similarity 72 member C	2.162	4.315
100996712	SRGAP2D	SLIT-ROBO Rho GTPase activating protein 2D (pseudogene)	-1.056	2.002
105371207	LOC105371207	uncharacterized LOC105371207	-1.412	1.547
730262	PPIAL4E	peptidylprolyl isomerase A like 4E	1.614	2.975
728945	PPIAL4F	peptidylprolyl isomerase A like 4F	1.593	2.921
728833	FAM72D	family with sequence similarity 72 member D	2.266	5.215
645142	PPIAL4D	peptidylprolyl isomerase A like 4D	1.436	2.481
101954266	RNVU1-14	RNA, variant U1 small nuclear 14	-1.645	1.312
100288142	NBPF20	NBPF member 20	1.166	3.416
105371288	LOC105371288	uncharacterized LOC105371288	2.518	2.883
101929780	NBPF25P	NBPF member 25, pseudogene	0.601	1.911
653519	GPR89A	G protein-coupled receptor 89A	1.094	4.306
200035	NUDT17	nudix hydrolase 17	1.182	3.417
105371260	LIX1L-AS1	LIX1L antisense RNA 1	0.965	2.639
128077	LIX1L	limb and CNS expressed 1 like	-1.533	2.036
10628	TXNIP	thioredoxin interacting protein	-3.303	5.919
107985594	LOC107985594		1.665	1.694
100132406	NBPF10	NBPF member 10	1.006	2.768
105371254	LOC105371254	uncharacterized LOC105371254	2.4	3.617
170688	NUDT4P2	nudix hydrolase 4 pseudogene 2	-1.411	4.066
105371242	PPIAL4H	peptidylprolyl isomerase A like 4H	2.869	4.199
105371235	LOC105371235	uncharacterized LOC105371235	2.123	2.415
107985591	LOC107985591		1.736	1.47
100288805	HYDIN2	HYDIN axonemal central pair apparatus protein 2 (pseudogene)	1.85	1.894
149013	NBPF12	NBPF member 12	1.117	2.704
9557	CHD1L	chromodomain helicase DNA binding protein 1 like	1.347	4.197
105371229	LOC105371229	uncharacterized LOC105371229	1.354	1.322
51463	GPR89B	G protein-coupled receptor 89B	1.161	4.982
105371228	LINC02804	long intergenic non-protein coding RNA 2804	1.499	2.1
200030	NBPF11	NBPF member 11	0.831	2.591
284561	LINC02806	long intergenic non-protein coding RNA 2806	3.981	4.246
105371225	LOC105371225	uncharacterized LOC105371225	2.6	2.354
101954272	RNVU1-3	RNA, variant U1 small nuclear 3	2.388	2.208
388685	LINC01138	long intergenic non-protein coding RNA 1138	1.176	1.325
644591	PPIAL4G	peptidylprolyl isomerase A like 4G	1.175	2.934
25832	NBPF14	NBPF member 14	0.99	2.458
105371223	LOC105371223	uncharacterized LOC105371223	2.556	4.063
440672	NUDT4B	nudix hydrolase 4B	-1.343	3.736
400818	NBPF9	NBPF member 9	0.951	2.793
101929790	LOC101929790	uncharacterized LOC101929790	1.502	1.475
102723348	LOC102723348	uncharacterized LOC102723348	1.764	1.854
653513	LOC653513	phosphodiesterase 4D interacting protein-like	-1.444	1.977
105371403	LOC105371403	uncharacterized LOC105371403	2.159	2.66
101060226	NBPF19	NBPF member 19	1.046	2.418
653598	PPIAL4C	peptidylprolyl isomerase A like 4C	1.491	4.111
100189257	TRN-GTT11-2	tRNA-Asn (anticodon GTT) 11-2	2.178	1.587
2209	FCGR1A	Fc gamma receptor Ia	2.59	6.129
112268237	LOC112268237		1.766	1.868
653604	H3C13	H3 clustered histone 13	1.484	1.463
8370	H4C14	H4 clustered histone 14	1.793	2.455
126961	H3C14	H3 clustered histone 14	2.574	2.955
8337	H2AC18	H2A clustered histone 18	1.695	1.913
337873	H2BC20P	H2B clustered histone 20, pseudogene	2.108	3.729
723790	H2AC19	H2A clustered histone 19	1.701	1.913
333932	H3C15	H3 clustered histone 15	2.587	2.957
112268238	LOC112268238	replaced by ID 554313	2.9	4.307
554313	H4C15	H4 clustered histone 15	1.732	2.332
8338	H2AC20	H2A clustered histone 20	1.634	1.948
51027	BOLA1	bolA family member 1	1.284	2.987
10262	SF3B4	splicing factor 3b subunit 4	0.823	2.118
10903	MTMR11	myotubularin related protein 11	1.104	1.683
105371427	LOC105371427	replaced by ID 56957	1.981	3.671
51177	PLEKHO1	pleckstrin homology domain containing O1	1.542	2.242
81611	ANP32E	acidic nuclear phosphoprotein 32 family member E	2.053	4.149
23632	CA14	carbonic anhydrase 14	1.078	2.916
79630	C1orf54	chromosome 1 open reading frame 54	1.075	2.114
148523	CIART	circadian associated repressor of transcription	1.593	1.931
54460	MRPS21	mitochondrial ribosomal protein S21	1.593	4.64
9129	PRPF3	pre-mRNA processing factor 3	1.026	1.981
80222	TARS2	threonyl-tRNA synthetase 2, mitochondrial	0.8	2.189
102465529	MIR6878	microRNA 6878	2.558	3.758
100874054	FALEC	focally amplified long non-coding RNA in epithelial cancer	2.072	2.757
100289061	ADAMTSL4-AS2	ADAMTSL4 antisense RNA 2	-1.493	1.729
54507	ADAMTSL4	ADAMTS like 4	-1.788	2.59
107985203	LOC107985203	uncharacterized LOC107985203	1.559	2.675
112268239	LOC112268239	uncharacterized LOC112268239	1.296	2.015
84072	HORMAD1	HORMA domain containing 1	6.918	7.532
1513	CTSK	cathepsin K	-1.267	1.402
405	ARNT	aryl hydrocarbon receptor nuclear translocator	-0.849	2.615
9869	SETDB1	SET domain bifurcated histone lysine methyltransferase 1	0.773	2.147
55793	MINDY1	MINDY lysine 48 deubiquitinase 1	-0.973	1.737
56882	CDC42SE1	CDC42 small effector 1	0.604	1.313
10962	MLLT11	MLLT11 transcription factor 7 cofactor	2.828	4.816
100534012	TNFAIP8L2-SCNM1	TNFAIP8L2-SCNM1 readthrough	1.631	7.847
79626	TNFAIP8L2	TNF alpha induced protein 8 like 2	1.4	2.122
79005	SCNM1	sodium channel modifier 1	1.632	7.768
29765	TMOD4	tropomodulin 4	2.032	3.022
6944	VPS72	vacuolar protein sorting 72 homolog	1.049	3.302
8394	PIP5K1A	phosphatidylinositol-4-phosphate 5-kinase type 1 alpha	1	3.212
5710	PSMD4	proteasome 26S subunit ubiquitin receptor, non-ATPase 4	0.836	2.252
100507670	ZNF687-AS1	ZNF687 antisense RNA 1	1.231	2.081
101927886	RFX5-AS1	RFX5 antisense RNA 1	1.753	2.654
5692	PSMB4	proteasome 20S subunit beta 4	1.285	3.566
23126	POGZ	pogo transposable element derived with ZNF domain	0.637	1.408
7286	TUFT1	tuftelin 1	1.408	2.268
284485	RIIAD1	regulatory subunit of type II PKA R-subunit domain containing 1	4.336	2.31
65005	MRPL9	mitochondrial ribosomal protein L9	1.15	4.665
51686	OAZ3	ornithine decarboxylase antizyme 3	0.877	1.794
11022	TDRKH	tudor and KH domain containing	1.322	2.637
109729141	TDRKH-AS1	TDRKH antisense RNA 1	2.078	4.815
100191040	C2CD4D	C2 calcium dependent domain containing 4D	1.936	2.576
6282	S100A11	S100 calcium binding protein A11	2.098	5.19
101927949	LOC101927949	uncharacterized LOC101927949	1.296	1.436
7062	TCHH	trichohyalin	3.07	2.365
3713	IVL	involucrin	6.9	4.197
6698	SPRR1A	small proline rich protein 1A	6.177	2.571
6707	SPRR3	small proline rich protein 3	4.884	1.381
6699	SPRR1B	small proline rich protein 1B	23.45	29.398
57115	PGLYRP4	peptidoglycan recognition protein 4	3.197	1.739
6280	S100A9	S100 calcium binding protein A9	3.048	1.481
6279	S100A8	S100 calcium binding protein A8	5.272	3.507
338324	S100A7A	S100 calcium binding protein A7A	5.766	2.722
6278	S100A7	S100 calcium binding protein A7	8.04	5.155
6276	S100A5	S100 calcium binding protein A5	1.637	1.348
6273	S100A2	S100 calcium binding protein A2	4.738	5.893
57402	S100A14	S100 calcium binding protein A14	2.387	2.033
6284	S100A13	S100 calcium binding protein A13	0.866	1.551
6271	S100A1	S100 calcium binding protein A1	2.742	2.754
26097	CHTOP	chromatin target of PRMT1	0.689	3.481
3608	ILF2	interleukin enhancer binding factor 2	1.028	2.324
4881	NPR1	natriuretic peptide receptor 1	-4.483	7.636
102466879	MIR8083	microRNA 8083	-2.336	2.677
57459	GATAD2B	GATA zinc finger domain containing 2B	0.43	1.368
200186	CRTC2	CREB regulated transcription coactivator 2	0.643	2.015
10899	JTB	jumping translocation breakpoint	0.913	2.697
91181	NUP210L	nucleoporin 210 like	1.693	2.119
7170	TPM3	tropomyosin 3	0.723	1.478
9898	UBAP2L	ubiquitin associated protein 2 like	0.661	1.978
109617023	SNORA58B	small nucleolar RNA, H/ACA box 58B	1.09	1.564
126669	SHE	Src homology 2 domain containing E	-2.813	6.446
1141	CHRNB2	cholinergic receptor nicotinic beta 2 subunit	0.724	1.58
57326	PBXIP1	PBX homeobox interacting protein 1	-0.969	1.855
6464	SHC1	SHC adaptor protein 1	-0.768	1.452
1163	CKS1B	CDC28 protein kinase regulatory subunit 1B	1.132	1.667
100423020	MIR4258	microRNA 4258	1.735	1.609
80308	FLAD1	flavin adenine dinucleotide synthetase 1	1.826	7.682
55891	LENEP	lens epithelial protein	2.056	3.169
127579	DCST2	DC-STAMP domain containing 2	1.663	2.145
149095	DCST1	DC-STAMP domain containing 1	1.642	2.987
100505666	DCST1-AS1	DCST1 antisense RNA 1	1.674	4.02
1945	EFNA4	ephrin A4	1.796	4.43
1944	EFNA3	ephrin A3	2.03	2.721
1942	EFNA1	ephrin A1	1.011	1.505
55974	SLC50A1	solute carrier family 50 member 1	1.51	3.995
54344	DPM3	dolichyl-phosphate mannosyltransferase subunit 3, regulatory	1.705	4.447
200185	KRTCAP2	keratinocyte associated protein 2	1.704	7.682
80128	TRIM46	tripartite motif containing 46	2.245	3.685
4582	MUC1	mucin 1, cell surface associated	2.11	1.983
105371450	THBS3-AS1	THBS3 antisense RNA 1	1.679	3.203
4580	MTX1	metaxin 1	0.735	1.809
2630	GBAP1	glucosylceramidase beta pseudogene 1	1.93	5.736
10712	ENTREP3	endosomal transmembrane epsin interactor 3	0.847	1.824
1196	CLK2	CDC like kinase 2	1.073	4.251
57657	HCN3	hyperpolarization activated cyclic nucleotide gated potassium channel 3	1.456	2.843
5313	PKLR	pyruvate kinase L/R	2.101	3.345
2224	FDPS	farnesyl diphosphate synthase	1.12	2.781
284618	RUSC1-AS1	RUSC1 antisense RNA 1	1.521	5.069
23623	RUSC1	RUN and SH3 domain containing 1	0.814	1.542
693140	MIR555	microRNA 555	-0.846	1.866
645682	POU5F1P4	POU class 5 homeobox 1 pseudogene 4	1.231	1.954
645676	ASH1L-AS1	ASH1L antisense RNA 1	0.773	2.217
101929703	LOC101929703	uncharacterized LOC101929703	3.045	10.682
55154	MSTO1	misato mitochondrial distribution and morphology regulator 1	0.695	1.453
106633810	SCARNA26A	small Cajal body-specific RNA 26A	0.973	1.35
7818	DAP3	death associated protein 3	1.184	5.202
100129405	MSTO2P	misato family member 2, pseudogene	0.707	1.595
54856	GON4L	gon-4 like	0.748	2.443
106633816	SCARNA26B	small Cajal body-specific RNA 26B	1.835	3.879
23208	SYT11	synaptotagmin 11	-2.087	2.222
22889	KHDC4	KH domain containing 4, pre-mRNA splicing factor	1.732	8.633
677823	SNORA80E	small nucleolar RNA, H/ACA box 80E	2.019	3.483
677771	SCARNA4	small Cajal body-specific RNA 4	3.187	8.101
107985209	ARHGEF2-AS2	ARHGEF2 antisense RNA 2	2.254	4.371
28956	LAMTOR2	late endosomal/lysosomal adaptor, MAPK and MTOR activator 2	1.439	4.118
92312	MEX3A	mex-3 RNA binding family member A	3.471	6.32
100527963	PMF1-BGLAP	PMF1-BGLAP readthrough	0.75	2.597
11243	PMF1	polyamine modulated factor 1	0.81	2.543
632	BGLAP	bone gamma-carboxyglutamate protein	1.864	4.659
79957	PAQR6	progestin and adipoQ receptor family member 6	3.237	6.526
23381	SMG5	SMG5 nonsense mediated mRNA decay factor	0.787	2.376
84283	TMEM79	transmembrane protein 79	1.669	3.462
7203	CCT3	chaperonin containing TCP1 subunit 3	0.907	1.855
128229	TSACC	TSSK6 activating cochaperone	2.391	7.18
57127	RHBG	Rh family B glycoprotein	2.373	1.771
10485	MIR9-1HG	MIR9-1 host gene	2.935	3.188
4209	MEF2D	myocyte enhancer factor 2D	-0.916	2.442
128239	IQGAP3	IQ motif containing GTPase activating protein 3	5.186	13.71
164118	TTC24	tetratricopeptide repeat domain 24	3.684	3.305
54865	GPATCH4	G-patch domain containing 4 (gene/pseudogene)	1.84	6.594
1382	CRABP2	cellular retinoic acid binding protein 2	2.702	2.93
81875	ISG20L2	interferon stimulated exonuclease gene 20 like 2	0.801	2.144
79590	MRPL24	mitochondrial ribosomal protein L24	0.793	1.58
3068	HDGF	heparin binding growth factor	1.006	2.095
5546	PRCC	proline rich mitotic checkpoint control factor	0.567	1.482
9047	SH2D2A	SH2 domain containing 2A	2.653	4.491
375033	PEAR1	platelet endothelial aggregation receptor 1	-3.29	5.73
149499	LRRC71	leucine rich repeat containing 71	1.538	1.545
768220	MIR765	microRNA 765	1.435	1.735
360155	CYCSP52	CYCS pseudogene 52	1.666	2.25
83416	FCRL5	Fc receptor like 5	5.149	4.679
83417	FCRL4	Fc receptor like 4	4.294	2.086
115352	FCRL3	Fc receptor like 3	3.906	2.677
79368	FCRL2	Fc receptor like 2	5.67	4.067
115350	FCRL1	Fc receptor like 1	6.042	4.528
55243	KIRREL1	kirre like nephrin family adhesion molecule 1	-1.721	1.563
909	CD1A	CD1a molecule	4.842	3.821
6708	SPTA1	spectrin alpha, erythrocytic 1	-2.584	2.263
149628	PYHIN1	pyrin and HIN domain family member 1	1.805	1.313
107181291	PYDC5	pyrin domain containing 5	-1.33	1.541
9447	AIM2	absent in melanoma 2	3.08	2.433
57863	CADM3	cell adhesion molecule 3	-3.126	2.011
100131825	CADM3-AS1	CADM3 antisense RNA 1	-2.865	1.899
2532	ACKR1	atypical chemokine receptor 1 (Duffy blood group)	-3.808	2.958
101928264	LOC101928264	uncharacterized LOC101928264	-2.217	3.124
107985217	LOC107985217		2.003	2.081
56833	SLAMF8	SLAM family member 8	1.882	2.701
284677	SNHG28	small nucleolar RNA host gene 28	1.004	1.317
391123	VSIG8	V-set and immunoglobulin domain containing 8	1.422	1.912
25790	CFAP45	cilia and flagella associated protein 45	1.597	2.449
57549	IGSF9	immunoglobulin superfamily member 9	2.61	3.84
3766	KCNJ10	potassium inwardly rectifying channel subfamily J member 10	2.155	2.894
3765	KCNJ9	potassium inwardly rectifying channel subfamily J member 9	1.639	1.848
477	ATP1A2	ATPase Na+/K+ transporting subunit alpha 2	-3.899	4.816
480	ATP1A4	ATPase Na+/K+ transporting subunit alpha 4	-2.131	2.011
729867	LOC729867	uncharacterized LOC729867	-1.439	4.191
8682	PEA15	proliferation and apoptosis adaptor protein 15	-1.026	1.909
5824	PEX19	peroxisomal biogenesis factor 19	-1.722	3.578
474338	SUMO1P3	SUMO1 pseudogene 3	1.351	5.156
4807	NHLH1	nescient helix-loop-helix 1	2.85	6.472
105371466	LOC105371466	uncharacterized LOC105371466	1.832	1.496
114836	SLAMF6	SLAM family member 6	2.651	2.253
6504	SLAMF1	signaling lymphocytic activation molecule family member 1	2.533	2.132
962	CD48	CD48 molecule	2.183	1.803
57823	SLAMF7	SLAM family member 7	2.163	1.89
4063	LY9	lymphocyte antigen 9	2.469	1.929
101928372	LOC101928372	uncharacterized LOC101928372	1.908	1.903
50848	F11R	F11 receptor	1.108	2.179
100131187	TSTD1	thiosulfate sulfurtransferase like domain containing 1	1.429	2.244
7391	USF1	upstream transcription factor 1	0.838	3.27
257106	ARHGAP30	Rho GTPase activating protein 30	1.829	2.606
105371471	NECTIN4-AS1	NECTIN4 antisense RNA 1	1.657	1.382
5202	PFDN2	prefoldin subunit 2	2.223	7.067
51506	UFC1	ubiquitin-fold modifier conjugating enzyme 1	0.722	1.807
112543491	LOC112543491	linc-UFC1	2.746	6.638
27005	USP21	ubiquitin specific peptidase 21	0.559	1.537
5498	PPOX	protoporphyrinogen oxidase	0.651	1.703
8703	B4GALT3	beta-1,4-galactosyltransferase 3	0.871	2.232
2207	FCER1G	Fc epsilon receptor Ig	1.164	2.045
105371472	LOC105371472	uncharacterized LOC105371472	1.946	1.737
4359	MPZ	myelin protein zero	-2.491	2.331
257177	CFAP126	cilia and flagella associated protein 126	-1.202	1.908
100188997	TRG-TCC4-1	tRNA-Gly (anticodon TCC) 4-1	2.295	1.399
100189412	TRD-GTC2-1	tRNA-Asp (anticodon GTC) 2-1	4.008	2.428
100189394	TRL-CAG1-1	tRNA-Leu (anticodon CAG) 1-1	2.935	2.206
100189235	TRD-GTC2-2	tRNA-Asp (anticodon GTC) 2-2	2.67	1.337
100189252	TRG-GCC1-2	tRNA-Gly (anticodon GCC) 1-2	2.482	1.566
100189385	TRE-CTC1-3	tRNA-Glu (anticodon CTC) 1-3	4.296	2.562
100189134	TRD-GTC2-4	tRNA-Asp (anticodon GTC) 2-4	2.654	1.434
100189139	TRL-CAG1-5	tRNA-Leu (anticodon CAG) 1-5	3.349	1.806
3310	HSPA6	heat shock protein family A (Hsp70) member 6	2.152	2.241
2214	FCGR3A	Fc gamma receptor IIIa	1.695	2.301
3311	HSPA7	heat shock protein family A (Hsp70) member 7 (pseudogene)	1.507	1.457
2215	FCGR3B	Fc gamma receptor IIIb	1.239	1.319
84824	FCRLA	Fc receptor like A	6.097	5.31
400793	C1orf226	chromosome 1 open reading frame 226	-1.375	1.466
4921	DDR2	discoidin domain receptor tyrosine kinase 2	-3.196	4.322
51478	HSD17B7	hydroxysteroid 17-beta dehydrogenase 7	1.406	3.989
8490	RGS5	regulator of G protein signaling 5	-2.84	5.479
101928404	RGS5-AS1	RGS5 antisense RNA 1	1.76	1.64
83540	NUF2	NUF2 component of NDC80 kinetochore complex	5.27	14.379
100505795	PBX1-AS1	PBX1 antisense RNA 1	1.852	2.258
4009	LMX1A	LIM homeobox transcription factor 1 alpha	-4.361	5.269
105371561	LMX1A-AS2	LMX1A antisense RNA 2	-3.532	3.637
6258	RXRG	retinoid X receptor gamma	-3.935	3.893
223	ALDH9A1	aldehyde dehydrogenase 9 family member A1	-0.958	1.473
440700	LOC440700	carbonic anhydrase 14 pseudogene	2.836	3.412
105371581	LOC105371581		1.694	1.713
100147773	TMCO1-AS1	TMCO1 antisense RNA 1	1.808	3.171
100500832	MIR3658	microRNA 3658	1.885	5.218
112268276	LOC112268276	uncharacterized LOC112268276	1.558	1.76
57645	POGK	pogo transposable element derived with KRAB domain	0.684	1.362
117143	TADA1	transcriptional adaptor 1	0.798	2.411
84944	MAEL	maelstrom spermatogenic transposon silencer	3.371	2.05
5451	POU2F1	POU class 2 homeobox 1	0.514	1.45
919	CD247	CD247 molecule	1.67	1.63
55811	ADCY10	adenylate cyclase 10	1.414	1.882
261726	TIPRL	TOR signaling pathway regulator	0.825	1.914
375035	SFT2D2	SFT2 domain containing 2	0.871	1.32
9095	TBX19	T-box transcription factor 19	2.047	4.665
101928565	LOC101928565	uncharacterized LOC101928565	4.585	3.032
6375	XCL1	X-C motif chemokine ligand 1	1.271	1.526
1805	DPT	dermatopontin	-5.123	6.759
79100	LINC00626	long intergenic non-protein coding RNA 626	4.025	1.987
29922	NME7	NME/NM23 family member 7	1.107	1.646
105371605	LOC105371605		2.206	4.072
57821	CCDC181	coiled-coil domain containing 181	2.15	4.21
6403	SELP	selectin P	-4.024	6.432
6402	SELL	selectin L	3.003	2.442
6401	SELE	selectin E	-2.752	2.494
92342	METTL18	methyltransferase like 18	0.785	1.688
55732	C1orf112	chromosome 1 open reading frame 112	1.241	4.4
149281	NTMT2	N-terminal Xaa-Pro-Lys N-methyltransferase 2	3.016	1.631
101928650	GORAB-AS1	GORAB antisense RNA 1	1.515	2.648
92344	GORAB	golgin, RAB6 interacting	1.252	5.165
80133	MROH9	maestro heat like repeat family member 9	2.761	2.656
100302178	MIR1295A	microRNA 1295a	2.386	1.495
100847009	MIR1295B	microRNA 1295b	2.463	1.592
2327	FMO2	flavin containing dimethylaniline monoxygenase 2	-2.369	1.979
7151	TOP1P1	DNA topoisomerase I pseudogene 1	1.095	3.877
23215	PRRC2C	proline rich coiled-coil 2C	1.352	4.325
4653	MYOC	myocilin	-8.136	14.786
102724528	LOC102724528	uncharacterized LOC102724528	0.844	1.374
92346	C1orf105	chromosome 1 open reading frame 105	1.07	2.526
5279	PIGC	phosphatidylinositol glycan anchor biosynthesis class C	0.733	1.401
356	FASLG	Fas ligand	2.314	2.511
8995	TNFSF18	TNF superfamily member 18	3.449	1.784
7292	TNFSF4	TNF superfamily member 4	1.698	3.584
107985227	LOC107985227		1.779	3.334
101928673	PRDX6-AS1	PRDX6 antisense RNA 1	1.135	1.89
730159	TEX50	testis expressed 50	1.901	1.594
339416	ANKRD45	ankyrin repeat domain 45	1.344	1.415
91687	CENPL	centromere protein L	2.019	5.877
100506046	GAS5-AS1	GAS5 antisense RNA 1	0.938	1.704
60674	GAS5	growth arrest specific 5	0.92	1.451
26769	SNORD81	small nucleolar RNA, C/D box 81	2.268	6.988
26802	SNORD47	small nucleolar RNA, C/D box 47	2.279	8.102
26774	SNORD80	small nucleolar RNA, C/D box 80	1.811	4.91
26770	SNORD79	small nucleolar RNA, C/D box 79	2.419	7.509
692198	SNORD78	small nucleolar RNA, C/D box 78	1.327	1.868
692197	SNORD77	small nucleolar RNA, C/D box 77	1.449	1.54
692196	SNORD76	small nucleolar RNA, C/D box 76	1.935	3.711
101928696	RABGAP1L-AS1	RABGAP1L antisense RNA 1	2.726	4.803
105371622	LOC105371622	uncharacterized LOC105371622	0.927	1.713
27101	CACYBP	calcyclin binding protein	1.162	2.232
63923	TNN	tenascin N	-3.997	5.042
9674	KIAA0040	KIAA0040	-1.828	2.507
107985228	LINC02803	long intergenic non-protein coding RNA 2803	2.178	4.872
113839518	MIR1843	microRNA 1843	2.288	3.044
677679	SCARNA3	small Cajal body-specific RNA 3	2.169	3.034
60676	PAPPA2	pappalysin 2	-3.653	3.328
105371630	LOC105371630	uncharacterized LOC105371630	1.825	3.353
105371629	LOC105371629	uncharacterized LOC105371629	2.234	2.893
400798	C1orf220	chromosome 1 putative open reading frame 220	1.491	2.155
9068	ANGPTL1	angiopoietin like 1	-4.211	10.905
64222	TOR3A	torsin family 3 member A	0.851	1.726
126859	AXDND1	axonemal dynein light chain domain containing 1	2.216	2.564
105371634	LOC105371634	uncharacterized LOC105371634	2.457	1.49
26092	TOR1AIP1	torsin 1A interacting protein 1	-1.202	3.483
9857	CEP350	centrosomal protein 350	0.663	1.654
89884	LHX4	LIM homeobox 4	0.998	1.719
84320	ACBD6	acyl-CoA binding domain containing 6	0.864	4.334
100527964	LHX4-AS1	LHX4 antisense RNA 1	1.777	4.326
105371637	LOC105371637	uncharacterized LOC105371637	1.408	2.66
105371638	LINC02816	long intergenic non-protein coding RNA 2816	1.325	1.479
57710	KIAA1614	KIAA1614	-1.257	2.396
10228	STX6	syntaxin 6	0.614	1.544
777	CACNA1E	calcium voltage-gated channel subunit alpha1 E	2.355	2.152
105371640	LOC105371640	uncharacterized LOC105371640	3.811	1.678
107985233	LOC107985233		2.287	1.429
400799	LINC01344	long intergenic non-protein coding RNA 1344	3.776	1.881
127670	TEDDM1	transmembrane epididymal protein 1	2.691	3.172
6041	RNASEL	ribonuclease L	-0.761	1.325
3915	LAMC1	laminin subunit gamma 1	-2.408	4.858
23057	NMNAT2	nicotinamide nucleotide adenylyltransferase 2	-2.74	2.937
23179	RGL1	ral guanine nucleotide dissociation stimulator like 1	-1.821	3.672
102724830	LOC102724830	uncharacterized LOC102724830	1.739	1.883
105371648	LOC105371648	uncharacterized LOC105371648	1.662	1.507
116496	NIBAN1	niban apoptosis regulator 1	-1.528	1.681
100288079	GS1-279B7.1	microtubule associated protein 1 light chain 3 beta pseudogene	1.781	1.958
83872	HMCN1	hemicentin 1	-2.199	1.761
10216	PRG4	proteoglycan 4	-3.014	4.283
7175	TPR	translocated promoter region, nuclear basket protein	0.924	2.298
54953	ODR4	odr-4 GPCR localization factor homolog	0.89	2.387
102724919	PDC-AS1	PDC antisense RNA 1	1.995	3.571
5132	PDC	phosducin	1.187	1.55
339479	BRINP3	BMP/retinoic acid inducible neural specific 3	3.428	1.628
105371658	LOC105371658	uncharacterized LOC105371658	4.264	1.508
5996	RGS1	regulator of G protein signaling 1	1.744	2.222
107985241	LOC107985241	uncharacterized LOC107985241	3.115	1.756
6003	RGS13	regulator of G protein signaling 13	2.913	2.705
102724954	RGS2-AS1	RSG2 antisense RNA 1	2.256	2.065
51377	UCHL5	ubiquitin C-terminal hydrolase L5	0.875	2.024
107397392	SCARNA18B	small Cajal body-specific RNA 18B	3.147	3.508
51022	GLRX2	glutaredoxin 2	0.89	1.447
101929184	LINC01031	long intergenic non-protein coding RNA 1031	2.33	2.011
3075	CFH	complement factor H	-2.888	2.513
259266	ASPM	assembly factor for spindle microtubules	5.553	13.734
163486	DENND1B	DENN domain containing 1B	1.361	2.784
388722	C1orf53	chromosome 1 open reading frame 53	1.629	2.15
56956	LHX9	LIM homeobox 9	4.288	2.479
140609	NEK7	NIMA related kinase 7	-0.968	1.663
5788	PTPRC	protein tyrosine phosphatase receptor type C	1.735	1.59
2494	NR5A2	nuclear receptor subfamily 5 group A member 2	-3.141	5.43
107985244	LOC107985244	uncharacterized LOC107985244	-1.768	1.458
9928	KIF14	kinesin family member 14	5.047	12.409
101929224	DDX59-AS1	DDX59 antisense RNA 1	1.967	2.33
107985245	LOC107985245		4.541	2.574
55765	INAVA	innate immunity activator	3.059	3.897
647215	MROH3P	maestro heat like repeat family member 3, pseudogene	4.012	3.537
647219	ASCL5	achaete-scute family bHLH transcription factor 5	2.186	2.484
252839	TMEM9	transmembrane protein 9	0.741	1.592
101929326	LOC101929326	uncharacterized LOC101929326	3.723	2.253
7139	TNNT2	troponin T2, cardiac type	3.549	3.539
3898	LAD1	ladinin 1	2.113	1.823
1465	CSRP1	cysteine and glycine rich protein 1	-1.133	1.596
107985246	CSRP1-AS1	CSRP1 antisense RNA 1	0.854	1.357
376693	RPS10P7	ribosomal protein S10 pseudogene 7	1.498	3.159
55705	IPO9	importin 9	0.738	2.695
102466724	MIR6739	microRNA 6739	2.939	6.088
25802	LMOD1	leiomodin 1	-2.469	3.681
10440	TIMM17A	translocase of inner mitochondrial membrane 17A	1.004	2.124
112268254	LOC112268254		1.522	3.378
102723465	ELF3-AS1	ELF3 antisense RNA 1	1.949	4.147
102465443	MIR6740	microRNA 6740	2.069	2.284
5778	PTPN7	protein tyrosine phosphatase non-receptor type 7	3.03	4.736
148713	PTPRVP	protein tyrosine phosphatase receptor type V, pseudogene	1.321	1.342
29089	UBE2T	ubiquitin conjugating enzyme E2 T	4.011	11.402
4660	PPP1R12B	protein phosphatase 1 regulatory subunit 12B	-1.752	5.142
10765	KDM5B	lysine demethylase 5B	0.849	1.98
100506696	PCAT6	prostate cancer associated transcript 6	2.708	6.408
641515	MGAT4EP	MGAT4 family member E, pseudogene	3.803	5.452
148709	ACTG1P25	actin gamma 1 pseudogene 25	2.319	4.088
5877	RABIF	RAB interacting factor	0.981	2.244
92703	TMEM183A	transmembrane protein 183A	0.618	1.472
8497	PPFIA4	PTPRF interacting protein alpha 4	3.373	5.111
114004358	MYOPARR	myogenin promoter associated myogenic regulatory antisense long non coding RNA	2.581	1.879
4608	MYBPH	myosin binding protein H	4.868	5.531
1116	CHI3L1	chitinase 3 like 1	3.227	2.062
7832	BTG2	BTG anti-proliferation factor 2	-3.053	5.695
2331	FMOD	fibromodulin	-3.823	3.337
102723529	LOC102723529	uncharacterized LOC102723529	-5.925	6.616
493	ATP2B4	ATPase plasma membrane Ca2+ transporting 4	-1.68	3.286
677843	SNORA77	small nucleolar RNA, H/ACA box 77	1.433	2.024
84719	LINC00260	long intergenic non-protein coding RNA 260	1.621	2.524
54900	LAX1	lymphocyte transmembrane adaptor 1	2.571	2.804
100381270	ZBED6	zinc finger BED-type containing 6	-1.354	2.946
6635	SNRPE	small nuclear ribonucleoprotein polypeptide E	1.235	2.504
105371689	LOC105371689	uncharacterized LOC105371689	2.424	1.618
284573	LINC00303	long intergenic non-protein coding RNA 303	3.18	2.119
9580	SOX13	SRY-box transcription factor 13	-1.262	2.437
3814	KISS1	KiSS-1 metastasis suppressor	3.243	2.769
127845	GOLT1A	golgi transport 1A	2.427	2.686
84919	PPP1R15B	protein phosphatase 1 regulatory subunit 15B	-0.996	2.384
5287	PIK3C2B	phosphatidylinositol-4-phosphate 3-kinase catalytic subunit type 2 beta	-1.644	4.146
6900	CNTN2	contactin 2	-1.296	1.555
388730	TMEM81	transmembrane protein 81	1.578	5.616
101929459	TMCC2-AS1	TMCC2 antisense RNA 1	4.054	4.68
81788	NUAK2	NUAK family kinase 2	1.67	2.12
284576	LEMD1-AS1	LEMD1 antisense RNA 1	5.254	6.727
105371698	LOC105371698	uncharacterized LOC105371698	5.418	3.319
93273	LEMD1	LEM domain containing 1	5.859	6.751
101669762	BLACAT1	BLACAT1 overlapping LEMD1 locus	4.192	4.854
284577	LEMD1-DT	LEMD1 divergent transcript	4.183	4.272
5129	CDK18	cyclin dependent kinase 18	1.352	1.629
64710	NUCKS1	nuclear casein kinase and cyclin dependent kinase substrate 1	0.732	1.517
115019	SLC26A9	solute carrier family 26 member 9	6.949	8.644
1510	CTSE	cathepsin E	3.143	1.555
440712	RHEX	regulator of hemoglobinization and erythroid cell expansion	5.275	5.218
105372857	LOC105372857	uncharacterized LOC105372857	5.67	6.219
553	AVPR1B	arginine vasopressin receptor 1B	3.131	1.576
729533	FAM72A	family with sequence similarity 72 member A	1.629	2.754
9641	IKBKE	inhibitor of nuclear factor kappa B kinase subunit epsilon	1.439	2.452
11009	IL24	interleukin 24	2.17	1.629
9214	FCMR	Fc mu receptor	2.264	1.969
5284	PIGR	polymeric immunoglobulin receptor	-4.59	3.302
83953	FCAMR	Fc alpha and mu receptor	4.479	2.491
55432	YOD1	YOD1 deubiquitinase	1.318	2.423
5208	PFKFB2	6-phosphofructo-2-kinase/fructose-2,6-biphosphatase 2	0.967	1.963
1380	CR2	complement C3d receptor 2	5.807	4.238
947	CD34	CD34 molecule	-3.82	8.271
101929476	LINC01698	long intergenic non-protein coding RNA 1698	3.815	2.111
101930114	HSD11B1-AS1	HSD11B1 antisense RNA 1	-3.688	4.362
50486	G0S2	G0/G1 switch 2	-4.337	3.993
3290	HSD11B1	hydroxysteroid 11-beta dehydrogenase 1	-2.992	2.244
80342	TRAF3IP3	TRAF3 interacting protein 3	2.989	4.048
148304	C1orf74	chromosome 1 open reading frame 74	2.126	4.334
574036	SERTAD4-AS1	SERTAD4 antisense RNA 1	1.358	1.511
56256	SERTAD4	SERTA domain containing 4	1.371	1.505
107985257	LINC02602	long intergenic non-protein coding RNA 2602	2.305	2.58
105372902	LOC105372902	uncharacterized LOC105372902	1.903	3.543
7188	TRAF5	TNF receptor associated factor 5	1.329	1.984
107985258	LOC107985258		2.077	2.763
84791	LINC00467	long intergenic non-protein coding RNA 467	1.643	3.603
107985259	LOC107985259	uncharacterized LOC107985259	1.047	1.782
7779	SLC30A1	solute carrier family 30 member 1	-1.084	1.617
105372903	LOC105372903	uncharacterized LOC105372903	3.722	2.586
4751	NEK2	NIMA related kinase 2	4.583	9.652
91548	NEK2-DT	NEK2 divergent transcript	3.2	3.159
25896	INTS7	integrator complex subunit 7	1.011	2.727
51514	DTL	denticleless E3 ubiquitin protein ligase homolog	2.952	6.121
5525	PPP2R5A	protein phosphatase 2 regulatory subunit B'alpha	-1.235	2.764
692157	SNORA16B	small nucleolar RNA, H/ACA box 16B	1.189	1.635
55248	PACC1	proton activated chloride channel 1	1.845	7.6
105372906	LOC105372906	uncharacterized LOC105372906	2.311	2.947
29937	NENF	neudesin neurotrophic factor	0.746	1.491
105372907	LINC02771	long intergenic non-protein coding RNA 2771	3.195	3.232
101929565	LINC01740	long intergenic non-protein coding RNA 1740	2.509	2.004
149647	GARIN4	golgi associated RAB2 interactor family member 4	-3.446	3.311
149643	SPATA45	spermatogenesis associated 45	1.664	1.597
642946	FLVCR1-DT	FLVCR1 divergent transcript	1.372	1.962
28982	FLVCR1	FLVCR heme transporter 1	2.02	8.862
107985263	LOC107985263		1.455	5.146
1063	CENPF	centromere protein F	4.934	14.091
55105	GPATCH2	G-patch domain containing 2	1.729	5.547
128153	SPATA17	spermatogenesis associated 17	1.789	2.865
103752555	SPATA17-AS1	SPATA17 antisense RNA 1	1.883	2.856
127018	LYPLAL1	lysophospholipase like 1	0.651	1.556
2058	EPRS1	glutamyl-prolyl-tRNA synthetase 1	1.123	2.896
6791	AURKAP1	aurora kinase A pseudogene 1	2.149	6.196
79762	C1orf115	chromosome 1 open reading frame 115	-2.816	4.26
64757	MTARC1	mitochondrial amidoxime reducing component 1	-3.086	4.494
106481171	RNU6ATAC35P	RNA, U6atac small nuclear 35, pseudogene	-2.802	3.615
101929730	LINC01352	long intergenic non-protein coding RNA 1352	-2.026	2.7
100873924	HLX-AS1	HLX antisense RNA 1	-1.63	2.287
101929750	LOC101929750	uncharacterized LOC101929750	2.922	1.341
107985296	LOC107985296		3.462	1.668
101929771	LINC01655	long intergenic non-protein coding RNA 1655	3.778	2.192
105372950	LINC02257	long intergenic non-protein coding RNA 2257	2.424	1.58
107985307	LINC01705	long intergenic non-protein coding RNA 1705	6.886	5.007
79802	HHIPL2	HHIP like 2	1.338	1.553
9015	TAF1A	TATA-box binding protein associated factor, RNA polymerase I subunit A	0.816	1.791
64853	AIDA	axin interactor, dorsalization associated	-0.857	1.818
84976	DISP1	dispatched RND transporter family member 1	-0.735	1.368
107985323	LOC107985323	uncharacterized LOC107985323	1.737	1.371
55061	SUSD4	sushi domain containing 4	2.558	2.974
164127	CCDC185	coiled-coil domain containing 185	4.133	2.724
105373281	LOC105373281	uncharacterized LOC105373281	1.67	1.625
105373046	LOC105373046	uncharacterized LOC105373046	1.932	2.631
105373041	LOC105373041	uncharacterized LOC105373041	2.477	6.008
7159	TP53BP2	tumor protein p53 binding protein 2	1.336	2.877
441124	GTF2IP20	general transcription factor IIi pseudogene 20	1.83	3.951
100287497	SEPTIN7P13	septin 7 pseudogene 13	1.573	4.987
101927143	LOC101927143	uncharacterized LOC101927143	2.761	3.704
101927164	LOC101927164	uncharacterized LOC101927164	2.217	6.343
4931	NVL	nuclear VCP like	1.376	4.626
100313769	MIR320B2	microRNA 320b-2	3.147	4.154
29097	CNIH4	cornichon family AMPA receptor auxiliary protein 4	0.755	1.555
127602	DNAH14	dynein axonemal heavy chain 14	2.951	8.802
102723834	LOC102723834	uncharacterized LOC102723834	3.272	4.736
107985352	LOC107985352	uncharacterized LOC107985352	3.494	4.874
2052	EPHX1	epoxide hydrolase 1	-1.342	1.795
9725	TMEM63A	transmembrane protein 63A	0.959	1.648
10637	LEFTY1	left-right determination factor 1	2.635	3.31
29920	PYCR2	pyrroline-5-carboxylate reductase 2	0.689	1.606
102466270	MIR6741	microRNA 6741	2.588	4.178
7044	LEFTY2	left-right determination factor 2	3.772	2.963
3020	H3-3A	H3.3 histone A	1.594	4.538
105373113	LINC01703	long intergenic non-protein coding RNA 1703	1.775	2.992
83881	MIXL1	Mix paired-like homeobox	2.577	2.242
286826	LIN9	lin-9 DREAM MuvB core complex component	2.368	7.938
142	PARP1	poly(ADP-ribose) polymerase 1	1.114	2.717
105373119	LOC105373119	uncharacterized LOC105373119	2.825	1.796
56997	COQ8A	coenzyme Q8A	-0.965	1.361
105373122	LOC105373122	uncharacterized LOC105373122	2.982	3.604
116841	SNAP47	synaptosome associated protein 47	0.616	1.372
65094	JMJD4	jumonji domain containing 4	1.027	2.799
107985355	LOC107985355	uncharacterized LOC107985355	1.477	2.666
375	ARF1	ADP ribosylation factor 1	0.748	1.521
79169	C1orf35	chromosome 1 open reading frame 35	2.041	6.446
128308	MRPL55	mitochondrial ribosomal protein L55	1.548	5.129
2987	GUK1	guanylate kinase 1	0.716	1.561
57165	GJC2	gap junction protein gamma 2	-1.408	2.504
574432	IBA57-DT	IBA57 divergent transcript	1.78	2.549
574407	OBSCN-AS1	OBSCN antisense RNA 1	1.831	2.599
101927401	LOC101927401	uncharacterized LOC101927401	1.707	1.764
81559	TRIM11	tripartite motif containing 11	1.187	3.542
102465444	MIR6742	microRNA 6742	1.994	3.749
51127	TRIM17	tripartite motif containing 17	1.917	2.521
8290	H3-4	H3.4 histone, cluster member	1.492	1.52
92815	H2AC25	H2A clustered histone 25	1.699	1.868
100616308	MIR4666A	microRNA 4666a	4.059	2.529
100129094	BTNL10P	butyrophilin like 10, pseudogene	1.413	1.37
105373124	LOC105373124	uncharacterized LOC105373124	2.71	3.202
58480	RHOU	ras homolog family member U	-2.609	5.462
574029	DUSP5P1	dual specificity phosphatase 5 pseudogene 1	3.465	3.371
102723935	LOC102723935	uncharacterized LOC102723935	2.194	2.242
126731	CCSAP	centriole, cilia and spindle associated protein	1.272	3.479
58	ACTA1	actin alpha 1, skeletal muscle	1.942	2.718
101927532	LINC01736	long intergenic non-protein coding RNA 1736	-2.389	1.933
79605	PGBD5	piggyBac transposable element derived 5	3.542	4.067
105373166	LOC105373166	replaced by ID 183	4.41	2.018
10753	CAPN9	calpain 9	2.025	1.511
107985359	LOC107985359	uncharacterized LOC107985359	3.162	2.566
101927604	LOC101927604	uncharacterized LOC101927604	1.503	2.256
79573	TTC13	tetratricopeptide repeat domain 13	1.289	4.678
64801	ARV1	ARV1 homolog, fatty acid homeostasis modulator	0.947	2.05
375061	FAM89A	family with sequence similarity 89 member A	-1.934	2.156
100302132	MIR1182	microRNA 1182	-2.462	3.248
128061	C1orf131	chromosome 1 open reading frame 131	1.515	5.136
8443	GNPAT	glyceronephosphate O-acyltransferase	0.568	1.538
112268256	LOC112268256		1.951	6.184
107985360	LOC107985360	uncharacterized LOC107985360	1.761	4.047
54583	EGLN1	egl-9 family hypoxia inducible factor 1	-0.88	1.673
27184	DISC2	disrupted in schizophrenia 2	1.431	1.389
104472714	DISC1-IT1	DISC1 intronic transcript 1	3.082	3.476
105373198	LOC105373198	uncharacterized LOC105373198	2.993	1.338
101927711	LOC101927711	uncharacterized LOC101927711	3.038	1.862
80003	PCNX2	pecanex 2	1.026	1.458
84451	MAP3K21	mitogen-activated protein kinase kinase kinase 21	1.788	2.562
3775	KCNK1	potassium two pore domain channel subfamily K member 1	2.274	2.524
107985362	LOC107985362	uncharacterized LOC107985362	2.855	1.984
101927765	COA6-AS1	COA6 antisense RNA 1	1.434	3.724
388753	COA6	cytochrome c oxidase assembly factor 6	1.81	4.705
6894	TARBP1	TAR (HIV-1) RNA binding protein 1	1.597	4.672
105373208	LOC105373208	uncharacterized LOC105373208	3.674	1.86
105373210	LOC105373210	uncharacterized LOC105373210	4.893	3.453
107985364	LOC107985364	uncharacterized LOC107985364	2.835	2.082
105379283	LOC105379283	uncharacterized LOC105379283	1.922	4.133
677802	SNORA14B	small nucleolar RNA, H/ACA box 14B	1.76	2.356
23029	RBM34	RNA binding motif protein 34	1.51	5.285
51742	ARID4B	AT-rich interaction domain 4B	1.275	3.61
9453	GGPS1	geranylgeranyl diphosphate synthase 1	0.672	1.696
6905	TBCE	tubulin folding cofactor E	0.932	3.735
148789	B3GALNT2	beta-1,3-N-acetylgalactosaminyltransferase 2	1.066	4.087
2786	GNG4	G protein subunit gamma 4	3.321	3.076
1130	LYST	lysosomal trafficking regulator	-0.842	1.593
4811	NID1	nidogen 1	-2.778	2.401
107985367	LOC107985367		1.511	3.488
88	ACTN2	actinin alpha 2	2.373	1.688
105373218	LOC105373218	uncharacterized LOC105373218	2.042	3.034
57829	ZP4	zona pellucida glycoprotein 4	5.964	2.281
105373220	LOC105373220	uncharacterized LOC105373220	4.319	1.988
105373225	LOC105373225	uncharacterized LOC105373225	3.029	2.34
100506915	CHRM3-AS2	CHRM3 antisense RNA 2	2.991	1.926
56776	FMN2	formin 2	-2.365	1.886
64388	GREM2	gremlin 2, DAN family BMP antagonist	-3.207	3.003
105373230	LOC105373230		4.601	1.375
8564	KMO	kynurenine 3-monooxygenase	2.12	2.824
105373233	LOC105373233		2.987	4.146
23596	OPN3	opsin 3	1.255	1.832
1122	CHML	CHM like Rab escort protein	1.708	3.671
9156	EXO1	exonuclease 1	3.994	8.514
441925	BECN2	beclin 2	4.156	3.229
440738	MAP1LC3C	microtubule associated protein 1 light chain 3 gamma	-2.953	4.197
200159	C1orf100	chromosome 1 open reading frame 100	1.571	1.719
159	ADSS2	adenylosuccinate synthase 2	0.757	1.582
105373264	LOC105373264		2.296	5.462
257044	CATSPERE	catsper channel auxiliary subunit epsilon	1.224	1.905
112268258	LOC112268258		1.266	1.487
116228	COX20	cytochrome c oxidase assembly factor COX20	0.897	2.503
55083	KIF26B	kinesin family member 26B	2.363	2.326
111216275	KIF26B-AS1	KIF26B antisense RNA 1	6.047	9.127
105373266	LOC105373266		3.092	1.99
105373265	LOC105373265	uncharacterized LOC105373265	2.774	4.902
64754	SMYD3	SET and MYND domain containing 3	1.045	1.732
105373270	LOC105373270		2.252	2.883
101928089	SMYD3-AS1	SMYD3 antisense RNA 1	2.302	3.253
112268277	LOC112268277	replaced by ID 64754	1.715	2.45
107985599	LOC107985599		1.658	2.109
105373271	LOC105373271	uncharacterized LOC105373271	1.352	2.437
102724382	LOC102724382	uncharacterized LOC102724382	1.268	1.748
25909	AHCTF1	AT-hook containing transcription factor 1	0.799	1.541
57116	ZNF695	zinc finger protein 695	4.214	8.514
100533111	ZNF670-ZNF695	ZNF670-ZNF695 readthrough (NMD candidate)	3.18	5.47
7678	ZNF124	zinc finger protein 124	2.807	6.765
112268259	LOC112268259		0.827	1.447
317705	VN1R5	vomeronasal 1 receptor 5 (gene/pseudogene)	3.635	3.385
105373273	LOC105373273	uncharacterized LOC105373273	2.424	2.578
646627	LYPD8	LY6/PLAUR domain containing 8	4.593	2.361
55657	ZNF692	zinc finger protein 692	1.803	3.82
105379854	LOC105379854	uncharacterized LOC105379854	1.481	1.436
105379521	LOC105379521	replaced by ID 105379854	1.748	1.619
105379524	LOC105379524	uncharacterized LOC105379524	1.459	2.024
105373346	LOC105373346	uncharacterized LOC105373346	1.882	1.791
105373358	LOC105373358	uncharacterized LOC105373358	3.381	1.305
7173	TPO	thyroid peroxidase	-2.728	2.498
23040	MYT1L	myelin transcription factor 1 like	2.389	1.797
107985840	LOC107985840	uncharacterized LOC107985840	3.49	8.079
51112	TRAPPC12	trafficking protein particle complex subunit 12	-0.469	1.447
105373397	LOC105373397	uncharacterized LOC105373397	4.366	2.135
107985843	LOC107985843	uncharacterized LOC107985843	4.057	1.338
102723818	LINC01248	long intergenic non-protein coding RNA 1248	3.563	1.848
6664	SOX11	SRY-box transcription factor 11	5.722	7.44
150622	SILC1	sciatic injury induced lincRNA upregulator of SOX11	4.194	2.788
400940	LOC400940	uncharacterized LOC400940	3.788	1.391
400941	LINC00487	long intergenic non-protein coding RNA 487	3.914	4.317
105373404	LOC105373404	uncharacterized LOC105373404	4.14	2.3
104326052	NRIR	negative regulator of interferon response	2.37	2.008
101929567	LINC01814	long intergenic non-protein coding RNA 1814	2.015	1.556
57498	KIDINS220	kinase D interacting substrate 220	-0.6	1.731
129642	MBOAT2	membrane bound O-acyltransferase domain containing 2	0.916	1.385
105373414	LOC105373414	uncharacterized LOC105373414	3.273	2.345
105373416	LOC105373416	uncharacterized LOC105373416	3.704	1.546
100506317	LOC100506317		1.677	1.432
8853	ASAP2	ArfGAP with SH3 domain, ankyrin repeat and PH domain 2	-0.886	1.755
107985851	LOC107985851		1.219	1.605
9270	ITGB1BP1	integrin subunit beta 1 binding protein 1	-1.29	2.535
51692	CPSF3	cleavage and polyadenylation specific factor 3	0.654	1.519
285148	IAH1	isoamyl acetate hydrolyzing esterase 1 (putative)	0.768	3.534
101929643	LOC101929643	uncharacterized LOC101929643	1.119	1.745
105373421	LOC105373421	uncharacterized LOC105373421	3	2.42
8462	KLF11	KLF transcription factor 11	-2.083	7.541
192668	CYS1	cystin 1	-2.031	2.486
6241	RRM2	ribonucleotide reductase regulatory subunit M2	3.976	7.587
100422929	MIR4261	microRNA 4261	4.186	2.705
105373424	LOC105373424	uncharacterized LOC105373424	6.034	10.335
101929691	LOC101929691	uncharacterized LOC101929691	1.998	3.069
79954	NOL10	nucleolar protein 10	0.767	2.378
245973	ATP6V1C2	ATPase H+ transporting V1 subunit C2	1.6	3.673
105373428	LOC105373428	uncharacterized LOC105373428	0.995	1.336
23620	NTSR2	neurotensin receptor 2	3.267	2.312
23175	LPIN1	lipin 1	1.14	1.922
101929752	LOC101929752	uncharacterized LOC101929752	3.023	2.256
100499171	LINC00276	long intergenic non-protein coding RNA 276	2.804	2.142
51594	NBAS	NBAS subunit of NRZ tethering complex	-0.878	2.519
81553	CYRIA	CYFIP related Rac1 interactor A	-1.29	1.526
729475	RAD51AP2	RAD51 associated protein 2	2.323	2.152
79677	SMC6	structural maintenance of chromosomes 6	1.595	5.322
348654	GEN1	GEN1 Holliday junction 5' flap endonuclease	2.006	6.472
105373449	LOC105373449	uncharacterized LOC105373449	1.777	2.75
105373456	LOC105373456	uncharacterized LOC105373456	0.869	1.342
93034	NT5C1B	5'-nucleotidase, cytosolic IB	1.219	2.08
400945	LINC01376	long intergenic non-protein coding RNA 1376	0.93	1.581
105373455	LOC105373455		1.751	3.091
101928196	LOC101928196	uncharacterized LOC101928196	2.663	1.459
105373459	LOC105373459	uncharacterized LOC105373459	3.341	3.157
400946	LINC00954	long intergenic non-protein coding RNA 954	2.937	4.213
130502	TTC32	tetratricopeptide repeat domain 32	1.055	2.322
101928222	WDR35-DT	WDR35 divergent transcript	1.983	3.229
105373463	LAPTM4A-DT	LAPTM4A divergent transcript	3.06	3.166
107985807	LOC107985807	uncharacterized LOC107985807	4.839	2.303
6382	SDC1	syndecan 1	2.87	3.967
388	RHOB	ras homolog family member B	-3.084	8.016
100874343	HS1BP3-IT1	HS1BP3 intronic transcript 1	-2.12	3.19
114818	KLHL29	kelch like family member 29	-1.532	1.987
54454	ATAD2B	ATPase family AAA domain containing 2B	1.073	2.857
388931	MFSD2B	MFSD2 lysolipid transporter B, sphingolipid	1.527	4.418
2281	FKBP1B	FKBP prolyl isomerase 1B	0.743	1.39
51639	SF3B6	splicing factor 3b subunit 6	1.238	3.1
375189	PFN4	profilin family member 4	0.802	1.35
653140	FAM228A	family with sequence similarity 228 member A	-1.528	1.509
8648	NCOA1	nuclear receptor coactivator 1	-0.828	3.063
105369164	LOC105369164	uncharacterized LOC105369164	1.867	2.472
109	ADCY3	adenylate cyclase 3	-1.568	3.989
1788	DNMT3A	DNA methyltransferase 3 alpha	1.102	3.525
101929272	DTNB-AS1	DTNB antisense RNA 1	1.477	2.494
55252	ASXL2	ASXL transcriptional regulator 2	-0.534	1.347
105374333	LOC105374333	uncharacterized LOC105374333	1.873	4.859
3030	HADHA	hydroxyacyl-CoA dehydrogenase trifunctional multienzyme complex subunit alpha	-0.949	2.519
85465	SELENOI	selenoprotein I	1.094	2.373
339778	FAM166C	family with sequence similarity 166 member C	2.817	3.283
1058	CENPA	centromere protein A	4.175	9.512
56896	DPYSL5	dihydropyrimidinase like 5	5.969	5.077
100129724	MAPRE3-AS1	MAPRE3 antisense RNA 1	1.479	1.923
150921	TCF23	transcription factor 23	-2.696	3.23
8884	SLC5A6	solute carrier family 5 member 6	1.053	1.553
790	CAD	carbamoyl-phosphate synthetase 2, aspartate transcarbamylase, and dihydroorotase	0.667	1.408
7349	UCN	urocortin	1.282	1.525
4358	MPV17	mitochondrial inner membrane protein MPV17	0.592	1.577
2976	GTF3C2	general transcription factor IIIC subunit 2	0.595	2.046
105374363	GTF3C2-AS2	GTF3C2 antisense RNA 2	1.325	4.084
8890	EIF2B4	eukaryotic translation initiation factor 2B subunit delta	0.667	2.496
9784	SNX17	sorting nexin 17	-0.64	1.545
5496	PPM1G	protein phosphatase, Mg2+/Mn2+ dependent 1G	0.835	2.272
200634	KRTCAP3	keratinocyte associated protein 3	1.447	2.591
9913	SUPT7L	SPT7 like, STAGA complex subunit gamma	0.589	2.149
22950	SLC4A1AP	solute carrier family 4 member 1 adaptor protein	0.702	2.402
100129995	LINC01460	long intergenic non-protein coding RNA 1460	2.627	2.235
105374378	LOC105374378	uncharacterized LOC105374378	2.229	1.714
9553	MRPL33	mitochondrial ribosomal protein L33	0.837	1.473
100302650	BABAM2-AS1	BABAM2 antisense RNA 1	-1.431	2.768
100505736	LOC100505736	uncharacterized LOC100505736	0.958	1.666
100505716	LOC100505716	uncharacterized LOC100505716	1.352	2.971
2355	FOSL2	FOS like 2, AP-1 transcription factor subunit	-1.312	1.922
245711	SPDYA	speedy/RINGO cell cycle regulator family member A	1.36	4.946
23160	WDR43	WD repeat domain 43	0.7	1.498
109616960	SNORA10B	small nucleolar RNA, H/ACA box 10B	3.121	3.205
79623	GALNT14	polypeptide N-acetylgalactosaminyltransferase 14	1.835	1.761
107985861	LOC107985861	uncharacterized LOC107985861	4.286	2.496
440854	CAPN14	calpain 14	2.001	1.862
30845	EHD3	EH domain containing 3	-1.152	1.575
6716	SRD5A2	steroid 5 alpha-reductase 2	2.994	3.006
107985862	LOC107985862	uncharacterized LOC107985862	2.812	1.558
51072	MEMO1	mediator of cell motility 1	1.231	6.274
84661	DPY30	dpy-30 histone methyltransferase complex regulatory subunit	1.21	3.302
103752586	BIRC6-AS2	BIRC6 antisense RNA 2	1.984	4.176
285045	LINC00486	long intergenic non-protein coding RNA 486	2.674	3.91
105374454	RASGRP3-AS1	RASGRP3 antisense RNA 1	1.25	1.35
51232	CRIM1	cysteine rich transmembrane BMP regulator 1	-2.991	7.617
9637	FEZ2	fasciculation and elongation protein zeta 2	-0.898	1.835
5212	VIT	vitrin	-3.277	3.237
253635	GPATCH11	G-patch domain containing 11	-1.238	2.927
100505876	CEBPZOS	CEBPZ opposite strand	0.597	1.493
23683	PRKD3	protein kinase D3	-0.795	1.376
105374464	LINC03063	long intergenic non-protein coding RNA 3063	2.558	2.539
107985871	LOC107985871	uncharacterized LOC107985871	1.759	1.36
64225	ATL2	atlastin GTPase 2	0.912	1.5
6432	SRSF7	serine and arginine rich splicing factor 7	0.447	1.313
79833	GEMIN6	gem nuclear organelle associated protein 6	0.801	1.974
105374470	LOC105374470	uncharacterized LOC105374470	1.547	3.11
729967	MORN2	MORN repeat containing 2	0.969	1.577
375196	LOC375196	uncharacterized LOC375196	1.355	1.483
6654	SOS1	SOS Ras/Rac guanine nucleotide exchange factor 1	-0.889	2.671
344387	CDKL4	cyclin dependent kinase like 4	1.276	1.443
728730	MAP4K3-DT	MAP4K3 divergent transcript	-0.943	1.351
130733	TMEM178A	transmembrane protein 178A	-1.197	1.368
80745	THUMPD2	THUMP domain containing 2	1.259	5.612
100128590	SLC8A1-AS1	SLC8A1 antisense RNA 1	1.729	1.709
6546	SLC8A1	solute carrier family 8 member A1	-1.744	1.958
105374497	LOC105374497	uncharacterized LOC105374497	-2.964	1.684
400950	LINC02898	long intergenic non-protein coding RNA 2898	2.285	1.465
91461	PKDCC	protein kinase domain containing, cytoplasmic	-2.421	2.942
102723824	EML4-AS1	EML4 antisense RNA 1	2.153	1.73
27436	EML4	EMAP like 4	1.054	2.704
107985874	LOC107985874		1.52	2.775
105374555	LOC105374555	uncharacterized LOC105374555	1.097	1.628
165140	OXER1	oxoeicosanoid receptor 1	1.538	1.542
100189265	TRI-TAT2-1	tRNA-Ile (anticodon TAT) 2-1	-1.905	5.303
100506047	LINC02580	long intergenic non-protein coding RNA 2580	-1.726	1.842
678	ZFP36L2	ZFP36 ring finger protein like 2	-1.873	5.025
107985877	LOC107985877		0.774	2.647
105374571	LOC105374571	uncharacterized LOC105374571	4.147	3.497
102723904	LOC102723904	uncharacterized LOC102723904	-1.269	2.948
9581	PREPL	prolyl endopeptidase like	-0.887	2.911
79823	CAMKMT	calmodulin-lysine N-methyltransferase	0.976	2.77
105374573	LOC105374573	uncharacterized LOC105374573	4.088	2.712
107985879	LINC01833	long intergenic non-protein coding RNA 1833	4.703	4.084
100506108	SIX3-AS1	SIX3 antisense RNA 1	5.433	3.807
6496	SIX3	SIX homeobox 3	5.571	7.029
2034	EPAS1	endothelial PAS domain protein 1	-3.946	10.042
105374582	LINC01820	long intergenic non-protein coding RNA 1820	-4.118	3.985
23433	RHOQ	ras homolog family member Q	-1.056	1.728
100506142	RHOQ-AS1	RHOQ antisense RNA 1	1.896	4.303
5281	PIGF	phosphatidylinositol glycan anchor biosynthesis class F	-1.039	1.864
9655	SOCS5	suppressor of cytokine signaling 5	-0.961	1.84
90411	MCFD2	multiple coagulation factor deficiency 2, ER cargo receptor complex subunit	-1.127	1.655
285051	STPG4	sperm-tail PG-rich repeat containing 4	1.896	2.152
4072	EPCAM	epithelial cell adhesion molecule	2.315	2.65
693144	MIR559	microRNA 559	1.981	1.355
4436	MSH2	mutS homolog 2	0.778	1.434
440864	LOC440864	uncharacterized LOC440864	2.721	2.176
100506235	LOC100506235	uncharacterized LOC100506235	1.844	4.005
286749	STON1-GTF2A1L	STON1-GTF2A1L readthrough	-2.283	4.109
11037	STON1	stonin 1	-1.587	2.001
3973	LHCGR	luteinizing hormone/choriogonadotropin receptor	-4.824	5.36
107985883	LOC107985883		3.688	1.655
105369165	LOC105369165	uncharacterized LOC105369165	3.063	1.849
105374600	LOC105374600	uncharacterized LOC105374600	2.59	1.387
494143	CHAC2	ChaC glutathione specific gamma-glutamylcyclotransferase 2	1.701	3.942
100500850	MIR3682	microRNA 3682	1.634	3.515
23198	PSME4	proteasome activator subunit 4	1.023	2.107
388951	TSPYL6	TSPY like 6	1.257	1.589
6711	SPTBN1	spectrin beta, non-erythrocytic 1	-3.249	10.553
105374667	EML6-AS1	EML6 antisense RNA 1	2.374	2.56
57142	RTN4	reticulon 4	-0.967	1.819
130162	CLHC1	clathrin heavy chain linker domain containing 1	1.301	2.575
4528	MTIF2	mitochondrial translational initiation factor 2	0.783	2.409
107985885	PPP4R3B-DT	PPP4R3B divergent transcript	1.677	4.058
87178	PNPT1	polyribonucleotide nucleotidyltransferase 1	0.91	2.657
2202	EFEMP1	EGF containing fibulin extracellular matrix protein 1	-2.565	2.504
100129434	LOC100129434	uncharacterized LOC100129434	-2.399	2.524
107985795	LOC107985795		-3.233	3.604
114800	CCDC85A	coiled-coil domain containing 85A	-4.504	8.433
7444	VRK2	VRK serine/threonine kinase 2	0.552	1.681
55120	FANCL	FA complementation group L	1.112	4.488
150962	PUS10	pseudouridine synthase 10	0.957	2.38
84542	SANBR	SANT and BTB domain regulator of CSR	1.502	4.552
105374758	C2orf74-AS1	C2orf74 antisense RNA 1	1.682	2.086
130872	AHSA2P	activator of HSP90 ATPase homolog 2, pseudogene	0.742	1.79
100124537	SNORA70B	small nucleolar RNA, H/ACA box 70B	1.589	2.347
84140	FAM161A	FAM161 centrosomal protein A	1.706	4.649
105374764	LOC105374764	uncharacterized LOC105374764	0.938	1.347
23301	EHBP1	EH domain binding protein 1	-1.515	4.191
5013	OTX1	orthodenticle homeobox 1	2.994	4.071
107985769	LOC107985769	uncharacterized LOC107985769	1.466	1.743
7360	UGP2	UDP-glucose pyrophosphorylase 2	-1.367	2.514
105374773	LOC105374773	uncharacterized LOC105374773	1.64	5.423
101927402	AFTPH-DT	AFTPH divergent transcript	1.102	1.322
105374772	LOC105374772	replaced by ID 105374773	1.071	1.64
101927438	LINC01800	long intergenic non-protein coding RNA 1800	3.86	3.257
400958	LINC02245	long intergenic non-protein coding RNA 2245	2.454	1.399
107985888	LOC107985888		2.497	1.709
107984063	LOC107984063		1.372	2.716
102724233	LINC02576	long intergenic non-protein coding RNA 2576	2.317	2.894
23177	CEP68	centrosomal protein 68	-1.986	12.038
200734	SPRED2	sprouty related EVH1 domain containing 2	-1.572	3.376
729348	LINC01873	long intergenic non-protein coding RNA 1873	2.461	1.701
25927	CNRIP1	cannabinoid receptor interacting protein 1	-2.611	3.021
10887	PROKR1	prokineticin receptor 1	-4.966	6.819
105374790	LOC105374790	uncharacterized LOC105374790	2.172	1.906
107985770	SMANTIS	SMARCA4 interacting SWI/SNF chromatin remodeling complex scaffold lncRNA	1.205	1.988
151516	ASPRV1	aspartic peptidase retroviral like 1	-0.89	1.402
400960	PCBP1-AS1	PCBP1 antisense RNA 1	-0.684	1.566
100133985	LINC01816	long intergenic non-protein coding RNA 1816	1.184	1.672
7072	TIA1	TIA1 cytotoxic granule associated RNA binding protein	0.707	1.824
51449	PCYOX1	prenylcysteine oxidase 1	-1.917	4.953
6637	SNRPG	small nuclear ribonucleoprotein polypeptide G	1.677	5.045
84908	FAM136A	family with sequence similarity 136 member A	1.127	4.151
165530	CLEC4F	C-type lectin domain family 4 member F	2.076	1.406
104355141	LINC01143	long intergenic non-protein coding RNA 1143	2.614	1.791
101927750	ATP6V1B1-AS1	ATP6V1B1 antisense RNA 1	1.361	1.471
105374795	LOC105374795	uncharacterized LOC105374795	2.051	3.604
79315	OR7E91P	olfactory receptor family 7 subfamily E member 91 pseudogene	3.173	3.895
55577	NAGK	N-acetylglucosamine kinase	0.746	2.151
84693	MCEE	methylmalonyl-CoA epimerase	0.709	1.731
10199	MPHOSPH10	M-phase phosphoprotein 10	1.303	5.187
27332	ZNF638	zinc finger protein 638	0.731	1.962
8291	DYSF	dysferlin	-1.714	2.011
56603	CYP26B1	cytochrome P450 family 26 subfamily B member 1	-1.638	1.338
23233	EXOC6B	exocyst complex component 6B	-1.134	2.716
2016	EMX1	empty spiracles homeobox 1	2.143	1.489
107985897	LOC107985897	uncharacterized LOC107985897	1.214	1.476
105374800	LOC105374800	uncharacterized LOC105374800	1.672	1.894
26056	RAB11FIP5	RAB11 family interacting protein 5	-1.707	4.418
150726	FBXO41	F-box protein 41	1.679	2.809
1961	EGR4	early growth response 4	3.614	3.218
100874291	ALMS1-IT1	ALMS1 intronic transcript 1	1.943	5.004
200420	ALMS1P1	ALMS1 pseudogene 1	1.409	1.598
51002	TPRKB	TP53RK binding protein	1.034	3.546
105374807	LOC105374807	uncharacterized LOC105374807	1.211	1.84
10617	STAMBP	STAM binding protein	0.455	1.514
1716	DGUOK	deoxyguanosine kinase	0.933	4.347
100874048	DGUOK-AS1	DGUOK antisense RNA 1	1.314	6.772
200424	TET3	tet methylcytosine dioxygenase 3	1.016	2.667
388962	BOLA3	bolA family member 3	1.217	2.12
10797	MTHFD2	methylenetetrahydrofolate dehydrogenase (NADP+ dependent) 2, methenyltetrahydrofolate cyclohydrolase	1.255	2.518
57835	SLC4A5	solute carrier family 4 member 5	0.819	1.62
1639	DCTN1	dynactin subunit 1	-0.869	2.206
84058	WDR54	WD repeat domain 54	1.118	3.542
6242	RTKN	rhotekin	1.09	1.957
7841	MOGS	mannosyl-oligosaccharide glucosidase	0.64	1.784
116540	MRPL53	mitochondrial ribosomal protein L53	0.749	1.706
84865	CCDC142	coiled-coil domain containing 142	0.898	2.659
84759	PCGF1	polycomb group ring finger 1	1.099	4.805
3196	TLX2	T cell leukemia homeobox 2	2.617	2.018
165545	DQX1	DEAQ-box RNA dependent ATPase 1	3.327	3.655
550	AUP1	AUP1 lipid droplet regulating VLDL assembly factor	1.131	4.108
1796	DOK1	docking protein 1	-1.117	1.376
6869	TACR1	tachykinin receptor 1	-2.991	4.589
107985900	LOC107985900	uncharacterized LOC107985900	1.921	1.476
101927967	LOC101927967	uncharacterized LOC101927967	5.234	1.876
105374817	LOC105374817	uncharacterized LOC105374817	4.302	1.666
105374816	LOC105374816	uncharacterized LOC105374816	4.696	1.772
101927948	LOC101927948	uncharacterized LOC101927948	4.729	1.745
102724542	LOC102724542	uncharacterized LOC102724542	3.772	1.482
105374836	LOC105374836	uncharacterized LOC105374836	2.089	4.649
9168	TMSB10	thymosin beta 10	1.561	2.925
105374838	LOC105374838		2.302	7.541
10618	TGOLN2	trans-golgi network protein 2	-0.986	2.181
54884	RETSAT	retinol saturase	-3.132	9.741
84173	ELMOD3	ELMO domain containing 3	-1.062	2.222
822	CAPG	capping actin protein, gelsolin like	1.411	1.554
105374841	LOC105374841	uncharacterized LOC105374841	1.279	1.782
284948	SH2D6	SH2 domain containing 6	2.188	2.646
8673	VAMP8	vesicle associated membrane protein 8	1.343	2.248
51255	RNF181	ring finger protein 181	0.653	1.513
388969	C2orf68	chromosome 2 open reading frame 68	0.483	1.692
84913	ATOH8	atonal bHLH transcription factor 8	-5.438	10.115
102466516	MIR6071	microRNA 6071	-2.945	1.822
284950	LOC284950	uncharacterized LOC284950	-3.06	4.694
55037	PTCD3	pentatricopeptide repeat domain 3	0.732	2.373
100526767	RNF103-CHMP3	RNF103-CHMP3 readthrough	-0.657	1.374
51652	CHMP3	charged multivesicular body protein 3	-0.651	1.347
105374845	CHMP3-AS1	CHMP3 and RNF103 antisense RNA 1	-1.116	1.798
105374846	LOC105374846	uncharacterized LOC105374846	1.927	2.546
400966	RGPD1	RANBP2 like and GRIP domain containing 1	1.249	1.716
5343	PLGLB1	plasminogen like B1	1.386	2.358
100616370	MIR4771-1	microRNA 4771-1	1.826	1.844
105374848	LOC105374848	uncharacterized LOC105374848	-2.312	1.854
101928173	LINC01943	long intergenic non-protein coding RNA 1943	1.771	3.315
112597	CYTOR	cytoskeleton regulator RNA	1.586	3.423
101928152	LOC101928152	replaced by ID 101928173	1.333	2.012
107985909	LOC107985909	uncharacterized LOC107985909	2.468	4.841
100616499	MIR4435-1	microRNA 4435-1	2.317	3.023
101928214	LOC101928214	uncharacterized LOC101928214	2.962	7.398
5342	PLGLB2	plasminogen like B2	1.376	2.312
729857	RGPD2	RANBP2 like and GRIP domain containing 2	1.153	1.671
150572	SMYD1	SET and MYND domain containing 1	-2.57	1.408
344167	FOXI3	forkhead box I3	2.673	1.531
101928403	EIF2AK3-DT	EIF2AK3 divergent transcript	0.76	1.41
105374853	LOC105374853	uncharacterized LOC105374853	1.408	1.489
645784	ANKRD36BP2	ankyrin repeat domain 36B pseudogene 2	3.177	5.33
3514	IGKC	immunoglobulin kappa constant	2.831	2.379
28946	IGKJ5	immunoglobulin kappa joining 5	2.757	1.923
28947	IGKJ4	immunoglobulin kappa joining 4	2.767	1.981
28948	IGKJ3	immunoglobulin kappa joining 3	2.818	1.346
28949	IGKJ2	immunoglobulin kappa joining 2	3.055	2.139
28950	IGKJ1	immunoglobulin kappa joining 1	2.997	2.212
28908	IGKV4-1	immunoglobulin kappa variable 4-1	3.307	2.387
28907	IGKV5-2	immunoglobulin kappa variable 5-2	2.999	1.418
28299	IGKV1-5	immunoglobulin kappa variable 1-5	2.637	1.65
28915	IGKV3-7	immunoglobulin kappa variable 3-7 (non-functional)	2.99	1.942
28942	IGKV1-8	immunoglobulin kappa variable 1-8	2.413	1.51
28914	IGKV3-11	immunoglobulin kappa variable 3-11	2.89	1.9
28940	IGKV1-12	immunoglobulin kappa variable 1-12	2.565	1.547
28939	IGKV1-13	immunoglobulin kappa variable 1-13	2.59	1.467
28927	IGKV2-14	immunoglobulin kappa variable 2-14 (pseudogene)	6.001	1.56
28913	IGKV3-15	immunoglobulin kappa variable 3-15	3.301	2.318
28938	IGKV1-16	immunoglobulin kappa variable 1-16	2.86	1.866
28937	IGKV1-17	immunoglobulin kappa variable 1-17	2.568	1.528
28912	IGKV3-20	immunoglobulin kappa variable 3-20	2.948	2.119
28923	IGKV2-24	immunoglobulin kappa variable 2-24	3.848	2.55
28922	IGKV2-26	immunoglobulin kappa variable 2-26 (pseudogene)	2.874	1.38
28935	IGKV1-27	immunoglobulin kappa variable 1-27	2.709	1.67
28921	IGKV2-28	immunoglobulin kappa variable 2-28	2.801	1.934
28920	IGKV2-29	immunoglobulin kappa variable 2-29	2.929	1.552
28933	IGKV1-33	immunoglobulin kappa variable 1-33	2.986	1.956
28930	IGKV1-39	immunoglobulin kappa variable 1-39	3.258	2.442
28916	IGKV2-40	immunoglobulin kappa variable 2-40	2.731	1.599
28878	IGKV2D-40	immunoglobulin kappa variable 2D-40	2.415	1.329
28893	IGKV1D-39	immunoglobulin kappa variable 1D-39	3.085	2.194
28896	IGKV1D-33	immunoglobulin kappa variable 1D-33	2.927	2.015
28883	IGKV2D-28	immunoglobulin kappa variable 2D-28	2.73	1.896
28898	IGKV1D-27	immunoglobulin kappa variable 1D-27 (pseudogene)	2.471	1.549
28885	IGKV2D-24	immunoglobulin kappa variable 2D-24 (non-functional)	3.545	2.038
28874	IGKV3D-20	immunoglobulin kappa variable 3D-20	2.49	1.547
28900	IGKV1D-17	immunoglobulin kappa variable 1D-17	2.642	1.644
28875	IGKV3D-15	immunoglobulin kappa variable 3D-15	2.756	1.734
28902	IGKV1D-13	immunoglobulin kappa variable 1D-13	2.775	1.749
28903	IGKV1D-12	immunoglobulin kappa variable 1D-12	2.52	1.554
28876	IGKV3D-11	immunoglobulin kappa variable 3D-11	2.636	1.799
28891	IGKV1D-43	immunoglobulin kappa variable 1D-43	3.403	1.988
28877	IGKV3D-7	immunoglobulin kappa variable 3D-7	2.557	1.716
100509620	AQP7B	aquaporin 7B	-3.588	4.37
64969	MRPS5	mitochondrial ribosomal protein S5	0.974	3.402
51011	FAHD2A	fumarylacetoacetate hydrolase domain containing 2A	0.864	1.84
107985917	LOC107985917		2.172	5.815
150759	LINC00342	long intergenic non-protein coding RNA 342	1.928	2.434
400986	ANKRD36C	ankyrin repeat domain 36C	1.919	2.682
285033	STARD7-AS1	STARD7 antisense RNA 1	-0.511	1.565
55654	TMEM127	transmembrane protein 127	-1.149	2.913
23397	NCAPH	non-SMC condensin I complex subunit H	3.334	8.428
200539	ANKRD23	ankyrin repeat domain 23	1.153	2.086
51239	ANKRD39	ankyrin repeat domain 39	0.984	2.526
375248	ANKRD36	ankyrin repeat domain 36	2.727	5.312
100506076	LOC100506076	uncharacterized LOC100506076	2.935	6.308
107985920	LOC107985920	uncharacterized LOC107985920	1.326	1.693
100506123	APPAT	atherosclerotic plaque pathogenesis associated transcript	2.781	6.473
57730	ANKRD36B	ankyrin repeat domain 36B	2.724	5.45
1329	COX5B	cytochrome c oxidase subunit 5B	1.118	2.205
10120	ACTR1B	actin related protein 1B	-0.51	1.385
728537	C2orf92	chromosome 2 open reading frame 92	1.333	2.152
7535	ZAP70	zeta chain of T cell receptor associated protein kinase 70	1.907	2.045
101927070	LINC02611	long intergenic non-protein coding RNA 2611	2.168	2.355
80705	TSGA10	testis specific 10	0.984	1.611
129531	MITD1	microtubule interacting and trafficking domain containing 1	1.337	4.469
254773	LYG2	lysozyme g2	1.931	3.327
129530	LYG1	lysozyme g1	2.6	6.292
107985923	LOC107985923	uncharacterized LOC107985923	1.467	3.691
9669	EIF5B	eukaryotic translation initiation factor 5B	0.989	2.615
79031	PDCL3	phosducin like 3	0.764	1.708
107985814	LOC107985814	uncharacterized LOC107985814	4.541	2.351
107985924	LINC01868	long intergenic non-protein coding RNA 1868	3.547	1.563
105375310	LOC105375310	uncharacterized LOC105375310	3.539	1.95
101927142	NPAS2-AS1	NPAS2 antisense RNA 1	2.122	2.416
105373510	LOC105373510	uncharacterized LOC105373510	1.699	2.727
105373511	LOC105373511	uncharacterized LOC105373511	0.806	2.192
284996	RNF149	ring finger protein 149	1	4.245
692205	SNORD89	small nucleolar RNA, C/D box 89	0.931	1.92
200407	CREG2	cellular repressor of E1A stimulated genes 2	1.915	1.824
3554	IL1R1	interleukin 1 receptor type 1	-2.538	5.004
9173	IL1RL1	interleukin 1 receptor like 1	-2.237	1.457
130827	TMEM182	transmembrane protein 182	-0.873	1.308
105373518	LINC01796	long intergenic non-protein coding RNA 1796	2.292	1.685
101927492	MRPS9-AS1	MRPS9 antisense RNA 1	0.758	1.762
9392	TGFBRAP1	transforming growth factor beta receptor associated protein 1	-1.012	3.455
100506473	C2orf49-DT	C2orf49 divergent transcript	1.531	3.514
105373529	LOC105373529	uncharacterized LOC105373529	-3.686	3.61
105373530	LOC105373530	uncharacterized LOC105373530	1.72	1.997
84417	ECRG4	ECRG4 augurin precursor	-2.524	1.943
107985930	LOC107985930		1.565	1.322
402096	ANAPC1P6	ANAPC1 pseudogene 6	-1.183	1.991
285189	PLGLA	plasminogen like A (pseudogene)	1.631	2.165
105373537	LINC01886	long intergenic non-protein coding RNA 1886	-3.802	2.599
60482	SLC5A7	solute carrier family 5 member 7	-2.58	1.457
6819	SULT1C2	sulfotransferase family 1C member 2	2.102	1.441
106182118	LIMS1-AS1	LIMS1 antisense RNA 1	1.054	1.457
5903	RANBP2	RAN binding protein 2	-0.598	1.409
165055	CCDC138	coiled-coil domain containing 138	1.907	4.993
100287216	SH3RF3-AS1	SH3RF3 antisense RNA 1	-2.768	4.351
344558	SH3RF3	SH3 domain containing ring finger 3	-1.583	1.59
151011	SEPTIN10	septin 10	-1.694	4.649
100271835	LIMS3-LOC440895	LIMS3-LOC440895 readthrough	-0.721	1.4
112268438	LOC112268438	uncharacterized LOC112268438	1.727	1.492
105373985	LOC105373985	uncharacterized LOC105373985	2.629	2.175
107985775	LOC107985775	replaced by ID 105373985	3.33	1.434
105373551	LOC105373551	uncharacterized LOC105373551	2.856	1.905
105375809	LOC105375809	uncharacterized LOC105375809	2.985	1.968
699	BUB1	BUB1 mitotic checkpoint serine/threonine kinase	3.988	9.512
541471	MIR4435-2HG	MIR4435-2 host gene	1.376	2.264
101927283	LOC101927283	uncharacterized LOC101927283	2.876	6.754
100616341	MIR4435-2	microRNA 4435-2	2.924	3.547
105373557	SOCAR	serous ovarian cancer associated RNA	1.861	3.52
105373559	LOC105373559	uncharacterized LOC105373559	2.201	1.678
107985933	LOC107985933	uncharacterized LOC107985933	3.084	3.435
100616165	MIR4771-2	microRNA 4771-2	2.072	2.375
105373560	LOC105373560		1.773	2.155
84524	ZC3H8	zinc finger CCCH-type containing 8	1.489	2.749
400999	SLC20A1-DT	SLC20A1 divergent transcript	2.246	3.246
6574	SLC20A1	solute carrier family 20 member 1	1.15	2.209
102724955	LOC102724955	uncharacterized LOC102724955	-2.339	2.033
284958	NT5DC4	5'-nucleotidase domain containing 4	4.403	10.712
150468	CKAP2L	cytoskeleton associated protein 2 like	4.594	11.164
105373563	LOC105373563	uncharacterized LOC105373563	4.681	2.898
27178	IL37	interleukin 37	2.83	2.378
56300	IL36G	interleukin 36 gamma	4.953	2.742
26525	IL36RN	interleukin 36 receptor antagonist	6.637	3.538
101927400	LINC02966	long intergenic non-protein coding RNA 2966	1.848	3.164
150472	ZNG1B	Zn regulated GTPase metalloprotein activator 1B	0.679	1.766
112268422	LOC112268422		2.725	6.393
200350	FOXD4L1	forkhead box D4 like 1	1.806	2.242
103344932	PGM5P4-AS1	PGM5P4 antisense RNA 1	-3.675	5.727
729468	PGM5P4	phosphoglucomutase 5 pseudogene 4	-3.067	5.872
375260	WASH2P	WASP family homolog 2, pseudogene	0.963	2.158
84771	DDX11L2	DEAD/H-box helicase 11 like 2 (pseudogene)	1.457	1.353
105373570	LOC105373570	uncharacterized LOC105373570	1.992	2.262
101060091	ACTR3-AS1	ACTR3 antisense RNA 1	2.081	3.112
440900	LINC01191	long intergenic non-protein coding RNA 1191	1.885	1.619
57628	DPP10	dipeptidyl peptidase like 10	4.042	2.688
389023	DPP10-AS1	DPP10 antisense RNA 1	6.322	2.655
8886	DDX18	DEAD-box helicase 18	0.707	2.049
107985939	LOC107985939	uncharacterized LOC107985939	1.374	2.149
100506797	THORLNC	testis associated oncogenic lncRNA	1.916	1.812
107985815	LOC107985815	uncharacterized LOC107985815	4.756	1.592
105373579	LOC105373579	uncharacterized LOC105373579	4.425	2.128
2019	EN1	engrailed homeobox 1	3.203	2.602
140738	TMEM37	transmembrane protein 37	-3.837	7.054
6344	SCTR	secretin receptor	-1.844	1.398
5775	PTPN4	protein tyrosine phosphatase non-receptor type 4	-0.699	2.323
5899	RALB	RAS like proto-oncogene B	-1.206	2.637
105373989	LOC105373989	putative cuticle collagen 91	-3.435	4.935
3625	INHBB	inhibin subunit beta B	-2.152	2.29
254128	NIFK-AS1	NIFK antisense RNA 1	0.588	1.734
84365	NIFK	nucleolar protein interacting with the FHA domain of MKI67	0.954	2.87
105373592	LOC105373592	uncharacterized LOC105373592	2.275	1.41
105373594	LOC105373594	uncharacterized LOC105373594	4.239	1.5
105373595	LOC105373595	uncharacterized LOC105373595	4.126	1.772
274	BIN1	bridging integrator 1	-1.567	1.893
339761	CYP27C1	cytochrome P450 family 27 subfamily C member 1	2.45	2.058
5624	PROC	protein C, inactivator of coagulation factors Va and VIIIa	2.811	5.787
105373608	LOC105373608	uncharacterized LOC105373608	1.837	3.808
55677	IWS1	interacts with SUPT6H, CTD assembly factor 1	0.904	2.492
55679	LIMS2	LIM zinc finger domain containing 2	-2.23	2.83
2840	GPR17	G protein-coupled receptor 17	-2.061	1.893
5433	POLR2D	RNA polymerase II subunit D	0.693	1.771
83607	AMMECR1L	AMMECR1 like	-0.466	1.637
440905	FAR2P1	fatty acyl-CoA reductase 2 pseudogene 1	3.105	2.226
728378	POTEF	POTE ankyrin domain family member F	1.961	2.405
285103	MED15P9	mediator complex subunit 15 pseudogene 9	2.69	2.623
112714	TUBA3E	tubulin alpha 3e	1.973	2.208
105373618	LOC105373618	uncharacterized LOC105373618	1.635	2.398
130074	FAM168B	family with sequence similarity 168 member B	-1.114	3.184
445582	POTEE	POTE ankyrin domain family member E	1.163	1.45
401010	NOC2LP2	NOC2 like nucleolar associated transcriptional repressor pseudogene 2	0.796	1.692
653784	MZT2A	mitotic spindle organizing protein 2A	0.615	1.363
113457	TUBA3D	tubulin alpha 3d	2.15	3.138
150776	SMPD4BP	sphingomyelin phosphodiesterase 4B, pseudogene	1.157	2.451
554226	ANKRD30BL	ankyrin repeat domain 30B like	3.205	2.252
100313824	MIR663B	microRNA 663b	1.633	1.467
116372	LYPD1	LY6/PLAUR domain containing 1	1.859	3.131
105373623	LOC105373623		1.687	2.592
101928185	NCKAP5-AS1	NCKAP5 antisense RNA 1	1.466	1.382
100500878	MIR3679	microRNA 3679	2.147	1.742
22930	RAB3GAP1	RAB3 GTPase activating protein catalytic subunit 1	-0.651	2.337
109616967	SNORA40B	small nucleolar RNA, H/ACA box 40B	1.818	2.995
23190	UBXN4	UBX domain protein 4	0.759	2.776
100507600	LCT-AS1	LCT antisense RNA 1	4.453	2.754
4175	MCM6	minichromosome maintenance complex component 6	1.128	1.979
112268426	LOC112268426		2.586	3.4
7852	CXCR4	C-X-C motif chemokine receptor 4	2.053	1.998
80731	THSD7B	thrombospondin type 1 domain containing 7B	-2.757	2.803
3176	HNMT	histamine N-methyltransferase	-1.8	2.664
105373637	SPOPL-DT	SPOPL divergent transcript	0.997	1.478
339745	SPOPL	speckle type BTB/POZ protein like	-0.825	1.668
105373652	LOC105373652	uncharacterized LOC105373652	2.46	1.587
105373654	ARHGAP15-AS1	ARHGAP15 antisense RNA 1	2.077	1.765
79712	GTDC1	glycosyltransferase like domain containing 1	-0.804	1.916
9839	ZEB2	zinc finger E-box binding homeobox 2	-2.471	2.459
100303491	ZEB2-AS1	ZEB2 antisense RNA 1	-1.924	2.562
105373656	LINC02993	long intergenic non-protein coding RNA 2993	-1.806	1.59
92	ACVR2A	activin A receptor type 2A	-0.745	1.986
55777	MBD5	methyl-CpG binding domain protein 5	-0.897	2.724
26122	EPC2	enhancer of polycomb homolog 2	-0.754	2.438
101929231	MMADHC-DT	MMADHC divergent transcript	-0.937	1.59
105373682	LOC105373682	uncharacterized LOC105373682	-2.317	1.368
375287	RBM43	RNA binding motif protein 43	-1.199	4.391
9111	NMI	N-myc and STAT interactor	1.009	1.47
55183	RIF1	replication timing regulatory factor 1	1.06	2.912
4703	NEB	nebulin	1.798	3.171
101929356	LOC101929356		2.409	6.343
10254	STAM2	signal transducing adaptor molecule 2	-0.819	2.59
105373690	LOC105373690		2.262	4.134
55660	PRPF40A	pre-mRNA processing factor 40 homolog A	1.214	5.3
100144595	LOC100144595	uncharacterized LOC100144595	2.551	1.964
105373698	LOC105373698	uncharacterized LOC105373698	5.293	1.385
4929	NR4A2	nuclear receptor subfamily 4 group A member 2	-1.548	1.7
440918	FLJ46875	uncharacterized LOC440918	0.843	1.409
57471	ERMN	ermin	4.407	7.858
728066	FAM133DP	family with sequence similarity 133, member A pseudogene	1.376	4.807
105373711	LOC105373711		2.641	2.092
9595	CYTIP	cytohesin 1 interacting protein	1.874	1.605
130399	ACVR1C	activin A receptor type 1C	-4.404	7.426
90	ACVR1	activin A receptor type 1	-0.921	1.646
105373714	LOC105373714	uncharacterized LOC105373714	1.817	2.191
8502	PKP4	plakophilin 4	-0.654	1.536
105373715	LOC105373715	uncharacterized LOC105373715	1.165	1.946
100129029	PKP4-AS1	PKP4 antisense RNA 1	-0.688	1.566
85461	TANC1	tetratricopeptide repeat, ankyrin repeat and coiled-coil containing 1	-0.795	1.694
64844	MARCHF7	membrane associated ring-CH-type finger 7	-0.633	1.473
100526664	LY75-CD302	LY75-CD302 readthrough	-1.951	4.301
9936	CD302	CD302 molecule	-2.208	4.334
105373718	LOC105373718	uncharacterized LOC105373718	1.974	1.597
10716	TBR1	T-box brain transcription factor 1	2.221	1.469
1803	DPP4	dipeptidyl peptidase 4	-2.87	2.663
101929532	LOC101929532	uncharacterized LOC101929532	1.87	1.526
105373724	LOC105373724	uncharacterized LOC105373724	3.786	1.828
64135	IFIH1	interferon induced with helicase C domain 1	1.144	1.302
2888	GRB14	growth factor receptor bound protein 14	2.117	1.399
22837	COBLL1	cordon-bleu WH2 repeat protein like 1	-2.334	5.892
80034	CSRNP3	cysteine and serine rich nuclear protein 3	-2.551	3.224
79809	TTC21B	tetratricopeptide repeat domain 21B	-0.574	1.496
6335	SCN9A	sodium voltage-gated channel alpha subunit 9	-1.587	1.382
6332	SCN7A	sodium voltage-gated channel alpha subunit 7	-3.948	4.221
8708	B3GALT1	beta-1,3-galactosyltransferase 1	-2.207	2.215
115677	NOSTRIN	nitric oxide synthase trafficking	-1.632	2.177
57405	SPC25	SPC25 component of NDC80 kinetochore complex	1.066	1.433
10324	KLHL41	kelch like family member 41	1.047	1.357
79675	FASTKD1	FAST kinase domains 1	1.086	3.555
9360	PPIG	peptidylprolyl isomerase G	0.749	1.698
6741	SSB	small RNA binding exonuclease protection factor La	1.04	2.539
109617017	SNORD3K	small nucleolar RNA, C/D box 3K	1.842	2.589
130507	UBR3	ubiquitin protein ligase E3 component n-recognin 3	-0.875	3.316
140469	MYO3B	myosin IIIB	3.589	4.155
105373735	LOC105373735		3.841	1.468
101929753	MYO3B-AS1	MYO3B antisense RNA 1	4.962	2.327
440925	LINC01124	long intergenic non-protein coding RNA 1124	-2.163	1.538
389058	SP5	Sp5 transcription factor	-1.878	1.37
2571	GAD1	glutamate decarboxylase 1	2.772	2.626
107983995	LOC107983995	uncharacterized LOC107983995	2.488	3.318
105373737	LOC105373737	uncharacterized LOC105373737	2.144	2.733
79901	CYBRD1	cytochrome b reductase 1	-3.438	6.701
3655	ITGA6	integrin subunit alpha 6	-1.378	1.317
5163	PDK1	pyruvate dehydrogenase kinase 1	1.289	3.491
51776	MAP3K20	mitogen-activated protein kinase kinase kinase 20	-1.861	4.679
83879	CDCA7	cell division cycle associated 7	2.76	4.907
107985961	LOC107985961		3.837	1.755
6670	SP3	Sp3 transcription factor	-0.664	1.52
100131390	SP9	Sp9 transcription factor	-1.925	1.311
9541	CIR1	corepressor interacting with RBPJ, CIR1	0.887	2.098
79634	SCRN3	secernin 3	-0.727	2.107
440926	H3P6	H3 histone pseudogene 6	1.663	4.705
1386	ATF2	activating transcription factor 2	-0.635	1.735
3239	HOXD13	homeobox D13	3.591	2.491
3238	HOXD12	homeobox D12	4.083	1.482
3235	HOXD9	homeobox D9	-1.745	1.306
100129455	LOC100129455	uncharacterized LOC100129455	-1.561	1.999
3234	HOXD8	homeobox D8	-2.447	2.57
100506783	HOXD-AS2	HOXD cluster antisense RNA 2	-1.806	2.519
401021	LOC401021	uncharacterized LOC401021	-2.106	3.637
401022	HAGLR	HOXD antisense growth-associated long non-coding RNA	-1.824	1.883
3231	HOXD1	homeobox D1	-1.917	1.782
101929963	LOC101929963	uncharacterized LOC101929963	-1.529	1.31
105373757	LOC105373757	uncharacterized LOC105373757	-2.025	1.611
8540	AGPS	alkylglycerone phosphate synthase	-1.198	1.471
92104	TTC30A	tetratricopeptide repeat domain 30A	-1.117	1.752
50940	PDE11A	phosphodiesterase 11A	-3.337	4.365
105373764	PDE11A-AS1	PDE11A antisense RNA 1	-4.149	6.621
91404	SESTD1	SEC14 and spectrin domain containing 1	-0.877	1.329
105373770	LOC105373770	uncharacterized LOC105373770	4.504	1.439
101927156	LINC01934	long intergenic non-protein coding RNA 1934	2.298	1.721
6744	ITPRID2	ITPR interacting domain containing 2	-1.184	1.937
5136	PDE1A	phosphodiesterase 1A	-2.642	3.985
142679	DUSP19	dual specificity phosphatase 19	-0.943	1.584
105373774	LOC105373774		2.073	3.617
91752	ZNF804A	zinc finger protein 804A	2.494	1.864
101927196	FSIP2-AS2	FSIP2 antisense RNA 2	1.817	1.483
107985781	FSIP2-AS1	FSIP2 antisense RNA 1	1.582	1.828
107985783	LOC107985783		1.518	2.005
101927217	LINC01473	long intergenic non-protein coding RNA 1473	1.405	2.23
105373785	LOC105373785	uncharacterized LOC105373785	1.266	1.906
55854	ZC3H15	zinc finger CCCH-type containing 15	0.833	2.54
10203	CALCRL	calcitonin receptor like receptor	-1.917	1.985
7035	TFPI	tissue factor pathway inhibitor	-2.543	2.699
51454	GULP1	GULP PTB domain containing engulfment adaptor 1	-1.925	2.686
105373791	LOC105373791	uncharacterized LOC105373791	-3.244	2.069
100500837	MIR3606	microRNA 3606	-2.53	1.387
84128	WDR75	WD repeat domain 75	0.891	2.826
30061	SLC40A1	solute carrier family 40 member 1	-1.967	1.479
110599588	ASDURF	ASNSD1 upstream open reading frame	-0.8	2.108
94101	ORMDL1	ORMDL sphingolipid biosynthesis regulator 1	0.621	2.026
5378	PMS1	PMS1 homolog 1, mismatch repair system component	0.602	1.688
105373796	LOC105373796	uncharacterized LOC105373796	0.932	1.757
84281	C2orf88	chromosome 2 open reading frame 88	-1.535	3.281
105376748	NEMP2-DT	NEMP2 divergent transcript	1.979	3.168
107985785	LOC107985785	uncharacterized LOC107985785	2.716	2.059
4430	MYO1B	myosin IB	-1.297	1.839
105747689	NABP1-OT1	replaced by ID 64859	1.792	1.984
8436	CAVIN2	caveolae associated protein 2	-5.287	6.58
105373813	CAVIN2-AS1	CAVIN2 and TMEFF2 antisense RNA 1	-2.453	2.162
57520	HECW2	HECT, C2 and WW domain containing E3 ubiquitin protein ligase 2	-1.541	1.776
284992	CCDC150	coiled-coil domain containing 150	4.212	9.601
105373826	LOC105373826	replaced by ID 91526	2.033	2.519
101927547	ANKRD44-IT1	ANKRD44 intronic transcript 1	2.178	2.777
106635540	SNORA105B	small nucleolar RNA, H/ACA box 105B	1.365	2.605
3336	HSPE1	heat shock protein family E (Hsp10) member 1	2.027	4.844
130132	RFTN2	raftlin family member 2	-1.651	3.088
66037	BOLL	boule homolog, RNA binding protein	3.329	4.673
5334	PLCL1	phospholipase C like 1 (inactive)	-1.965	2.237
101927687	LOC101927687	uncharacterized LOC101927687	2.578	3.031
129450	TYW5	tRNA-yW synthesizing protein 5	0.648	2.592
107985786	LOC107985786	replaced by ID 101927741	1.708	2.206
101927741	LOC101927741	uncharacterized LOC101927741	0.847	1.354
130535	KCTD18	potassium channel tetramerization domain containing 18	-0.832	2.757
151246	SGO2	shugoshin 2	2.547	8.523
316	AOX1	aldehyde oxidase 1	-4.633	7.25
101927795	BZW1-AS1	BZW1 antisense RNA 1	-1.28	2.097
4999	ORC2	origin recognition complex subunit 2	0.479	1.488
4709	NDUFB3	NADH:ubiquinone oxidoreductase subunit B3	0.822	1.382
65072	CFLAR-AS1	CFLAR antisense RNA 1	-0.803	1.638
843	CASP10	caspase 10	-1.566	1.499
130540	FLACC1	flagellum associated containing coiled-coil domains 1	1.642	1.903
66008	TRAK2	trafficking kinesin protein 2	-1.723	5.722
55437	STRADB	STE20 related adaptor beta	-1.18	2.222
51602	NOP58	NOP58 ribonucleoprotein	1.611	6.262
692110	SNORD70	small nucleolar RNA, C/D box 70	2.08	3.822
109616995	SNORD70B	small nucleolar RNA, C/D box 70B	1.386	1.441
100113392	SNORD11B	small nucleolar RNA, C/D box 11B	2.368	2.742
692058	SNORD11	small nucleolar RNA, C/D box 11	2.617	4.236
107985976	LOC107985976		2.298	3.217
659	BMPR2	bone morphogenetic protein receptor type 2	-1.387	5.402
1493	CTLA4	cytotoxic T-lymphocyte associated protein 4	2.274	2.327
101927840	LOC101927840	uncharacterized LOC101927840	2.131	1.339
29851	ICOS	inducible T cell costimulator	3.783	4.06
117583	PARD3B	par-3 family cell polarity regulator beta	-1.533	2.668
4719	NDUFS1	NADH:ubiquinone oxidoreductase core subunit S1	-0.715	1.891
100329109	GCSHP3	GCSH pseudogene 3	-0.756	1.619
26798	SNORD51	small nucleolar RNA, C/D box 51	2.813	2.831
619569	SNORA41	small nucleolar RNA, H/ACA box 41	1.491	2.283
8745	ADAM23	ADAM metallopeptidase domain 23	-1.867	1.806
8609	KLF7	KLF transcription factor 7	-1.012	1.743
1385	CREB1	cAMP responsive element binding protein 1	-0.581	2.449
151194	METTL21A	methyltransferase 21A, HSPA lysine	0.895	2.616
102724714	LINC01857	long intergenic non-protein coding RNA 1857	3.513	2.945
7855	FZD5	frizzled class receptor 5	-1.863	3.655
100616361	MIR4775	microRNA 4775	-1.042	1.593
389072	PLEKHM3	pleckstrin homology domain containing M3	-1.511	4.753
105373854	LOC105373854	uncharacterized LOC105373854	4.061	1.465
200576	PIKFYVE	phosphoinositide kinase, FYVE-type zinc finger containing	-0.823	2.627
107985977	LOC107985977	uncharacterized LOC107985977	1.346	1.639
33	ACADL	acyl-CoA dehydrogenase long chain	-2.664	2.392
102724820	LANCL1-AS1	LANCL1 antisense RNA 1	1.532	2.654
10314	LANCL1	LanC like glutathione S-transferase 1	-1.446	4.227
2066	ERBB4	erb-b2 receptor tyrosine kinase 4	-2.919	3.013
100313771	MIR548F2	microRNA 548f-2	-2.389	1.941
402117	VWC2L	von Willebrand factor C domain containing 2 like	3.997	2.384
580	BARD1	BRCA1 associated RING domain 1	2.182	8.038
101928103	SNHG31	small nucleolar RNA host gene 31	2.919	5.722
26154	ABCA12	ATP binding cassette subfamily A member 12	2.274	1.458
105373869	LINC01614	long intergenic non-protein coding RNA 1614	5.894	12.404
55825	PECR	peroxisomal trans-2-enoyl-CoA reductase	-1.702	2.58
150967	LINC01963	long intergenic non-protein coding RNA 1963	-1.584	2.877
57574	MARCHF4	membrane associated ring-CH-type finger 4	3.703	1.855
101928156	LOC101928156	uncharacterized LOC101928156	1.971	2.518
105373873	LOC105373873	uncharacterized LOC105373873	2.662	1.918
7145	TNS1	tensin 1	-4.002	8.834
105373878	TNS1-AS1	TNS1 antisense RNA 1	-1.69	2.678
285180	RUFY4	RUN and FYVE domain containing 4	3.997	4.827
3580	CXCR2P1	C-X-C motif chemokine receptor 2 pseudogene 1	3.754	3.005
101928487	LOC101928487	uncharacterized LOC101928487	0.876	1.786
100189253	TRY-ATA1-1	tRNA-Tyr (anticodon ATA) 1-1	2.945	6.106
151306	GPBAR1	G protein-coupled bile acid receptor 1	-3.139	5.977
25953	PNKD	PNKD metallo-beta-lactamase domain containing	1.008	1.779
64114	TMBIM1	transmembrane BAX inhibitor motif containing 1	-1.42	2.269
102465256	MIR6513	microRNA 6513	-2.012	4.836
103689911	CATIP-AS2	CATIP antisense RNA 2	1.574	1.776
101928513	CATIP-AS1	CATIP antisense RNA 1	1.409	1.809
6556	SLC11A1	solute carrier family 11 member 1	3.116	5.722
58190	CTDSP1	CTD small phosphatase 1	-1.389	5.352
9125	CNOT9	CCR4-NOT transcription complex subunit 9	0.991	6.711
617	BCS1L	BCS1 homolog, ubiquinol-cytochrome c reductase complex chaperone	0.811	3.29
9654	TTLL4	tubulin tyrosine ligase like 4	1.579	4.033
80326	WNT10A	Wnt family member 10A	2.618	2.227
107984111	LOC107984111		3.221	2.153
105373882	LOC105373882	uncharacterized LOC105373882	3.962	1.536
101928537	LINC01494	long intergenic non-protein coding RNA 1494	3.757	2.668
8941	CDK5R2	cyclin dependent kinase 5 regulatory subunit 2	3.638	2.201
1412	CRYBA2	crystallin beta A2	5.491	3.129
79840	NHEJ1	non-homologous end joining factor 1	-0.601	1.658
151295	SLC23A3	solute carrier family 23 member 3	2.527	5.859
79137	RETREG2	reticulophagy regulator family member 2	-0.998	1.887
130617	ZFAND2B	zinc finger AN1-type containing 2B	0.616	1.877
79065	ATG9A	autophagy related 9A	-0.749	1.673
55139	ANKZF1	ankyrin repeat and zinc finger peptidyl tRNA hydrolase 1	1.199	3.601
7277	TUBA4A	tubulin alpha 4a	1.372	1.429
80086	TUBA4B	tubulin alpha 4b	1.724	2.044
107985835	LOC107985835	uncharacterized LOC107985835	3.385	1.367
105373883	LOC105373883	uncharacterized LOC105373883	2.087	3.261
105373884	DNPEP-AS1	DNPEP antisense RNA 1	1.602	2.002
1674	DES	desmin	-3.632	3.026
10290	SPEG	striated muscle enriched protein kinase	1.599	1.906
105373885	ASIC4-AS1	ASIC4 antisense RNA 1	2.38	2.535
29926	GMPPA	GDP-mannose pyrophosphorylase A	0.939	3.12
55515	ASIC4	acid sensing ion channel subunit family member 4	2.506	3.13
100423039	MIR3132	microRNA 3132	1.952	1.543
3623	INHA	inhibin subunit alpha	1.413	1.318
6508	SLC4A3	solute carrier family 4 member 3	1.092	1.356
105373886	LINC02832	long intergenic non-protein coding RNA 2832	3.752	1.625
105373891	LOC105373891	uncharacterized LOC105373891	3.006	1.375
105373893	LOC105373893	uncharacterized LOC105373893	2.959	1.742
107985989	LOC107985989		3.977	2.465
2043	EPHA4	EPH receptor A4	-1.427	1.567
[truncated: 9,503 more rows]
